# Supplementary material for: Inguinal Ring RNA Sequencing Reveals Downregulation of Muscular Genes Related to Scrotal Hernia in Pigs
Source: Genes (Basel). 2020 Jan 21;11(2):117. doi: 10.3390/genes11020117 (PMC7073996; doi:10.3390/genes11020117)
Supplement: Supplementary file 1 [file genes-11-00117-s001.zip › Table_S2.xlsx]

## Sheet: Genes
Downregulated genes
Ensembl Gene ID	logFC	logCPM	LR	PValue	FDR	Gene name	Gene description	Gene type	Chromosome	Gene start (bp)	Gene end (bp)
ENSSSCG00000010190	-13.4147	11.4464	42.8034	6.0527e-11	4.79796e-08	ACTA1	Actin, alpha skeletal muscle	protein_coding	14	60412628	60422994
ENSSSCG00000000866	-13.278	7.36961	55.1899	1.09432e-13	2.95423e-10	MYBPC1	myosin binding protein C, slow type	protein_coding	5	82557613	82651062
ENSSSCG00000016157	-12.9122	9.23003	42.4296	7.32744e-11	4.81563e-08	MYL1	myosin light chain 1/3, skeletal muscle isoform	protein_coding	15	113036194	113063231
ENSSSCG00000032720	-12.2512	4.01954	35.7609	2.23079e-09	4.93626e-07	SMPX	Small muscular protein	protein_coding	X	17885727	17939076
ENSSSCG00000014324	-11.8476	5.21036	37.7012	8.24524e-10	2.27131e-07	MYOT	myotilin	protein_coding	2	139861012	139920662
ENSSSCG00000031903	-11.6133	8.37216	39.1146	3.99649e-10	1.28075e-07	TNNT3	Troponin T, fast skeletal muscle	protein_coding	2	1299273	1316514
ENSSSCG00000039710	-11.3272	5.42624	46.3591	9.84482e-12	1.32885e-08	MYL2	myosin regulatory light chain 2, ventricular/cardiac muscle isoform	protein_coding	14	32202466	32213672
ENSSSCG00000013354	-11.2361	4.60056	35.1288	3.08602e-09	6.61192e-07	CSRP3	cysteine and glycine-rich protein 3	protein_coding	2	40227863	40240376
ENSSSCG00000011325	-10.9551	2.73342	41.6225	1.10714e-10	5.96201e-08	MYL3	myosin light chain 3	protein_coding	13	29730583	29735586
ENSSSCG00000029441	-10.7812	10.5525	33.1432	8.5617e-09	1.58607e-06	MYH2	myosin-2	protein_coding	12	55225686	55278278
ENSSSCG00000016640	-10.4134	3.78909	32.1654	1.41587e-08	2.33067e-06	PPP1R3A	protein phosphatase 1 regulatory subunit 3A	protein_coding	18	31997634	32035667
ENSSSCG00000024061	-10.2787	3.64344	45.0278	1.94253e-11	2.38366e-08	TNNI1	troponin I, slow skeletal muscle	protein_coding	10	23784634	23804082
ENSSSCG00000010304	-10.2638	6.81948	41.875	9.72965e-11	5.47221e-08	MYOZ1	Myozenin-1	protein_coding	14	76442583	76452808
ENSSSCG00000036018	-10.2557	3.65754	41.4771	1.19258e-10	5.96201e-08	APOBEC2	apolipoprotein B mRNA editing enzyme catalytic subunit 2	protein_coding	7	36364300	36378736
ENSSSCG00000033260	-9.93313	7.93898	43.9286	3.40584e-11	3.0648e-08	TNNI2	troponin I, fast skeletal muscle	protein_coding	2	1251527	1254226
ENSSSCG00000029311	-9.86524	3.96963	37.1909	1.0711e-09	2.67735e-07	MYPN	myopalladin	protein_coding	14	71283257	71394599
ENSSSCG00000038323	-9.78154	6.23688	39.0836	4.06036e-10	1.28075e-07	ACTN3	actinin alpha 3 (gene/pseudogene)	protein_coding	2	5860397	5874375
ENSSSCG00000035429	-9.69506	3.10426	34.8371	3.58475e-09	7.56046e-07			protein_coding	4	99328008	99335029
ENSSSCG00000016397	-9.66059	8.26229	35.5774	2.45117e-09	5.33643e-07	NEB	nebulin	protein_coding	15	596035	766127
ENSSSCG00000002029	-9.55938	5.90595	47.7362	4.87609e-12	7.31305e-09	MYH7	Myosin-7	protein_coding	7	75650847	75704483
ENSSSCG00000015917	-9.50481	8.02903	34.171	5.04767e-09	1.03232e-06	XIRP2	xin actin binding repeat containing 2	protein_coding	15	73694377	73741158
ENSSSCG00000034015	-9.49258	4.75398	29.9868	4.34988e-08	5.99129e-06			pseudogene	13	23868073	23873589
ENSSSCG00000007805	-9.37338	6.71345	41.2005	1.37387e-10	6.19856e-08	ATP2A1	sarcoplasmic/endoplasmic reticulum calcium ATPase 1	protein_coding	3	18545071	18570699
ENSSSCG00000006311	-9.12999	2.51326	32.9769	9.32598e-09	1.70111e-06	DUSP27	dual specificity phosphatase 27, atypical	protein_coding	4	83870908	83902326
ENSSSCG00000036235	-8.77607	5.43482	52.4628	4.38487e-13	9.86449e-10			protein_coding	6	51704370	51705161
ENSSSCG00000040643	-8.7635	2.1474	33.8842	5.84908e-09	1.14422e-06	CAV3	Caveolin-3	protein_coding	13	65117741	65131796
ENSSSCG00000007424	-8.74118	7.86327	38.0596	6.8617e-10	1.97062e-07	TNNC2	troponin C, skeletal muscle	protein_coding	17	48023061	48028587
ENSSSCG00000008215	-8.68008	3.27953	29.1091	6.84156e-08	8.39155e-06	SMYD1	histone-lysine N-methyltransferase SMYD1	protein_coding	3	57867432	57945953
ENSSSCG00000010461	-8.59239	5.33773	29.5411	5.47429e-08	7.17397e-06	ANKRD1	Ankyrin repeat domain-containing protein 1	protein_coding	14	102591057	102613145
ENSSSCG00000029651	-8.51651	6.43049	35.9547	2.01956e-09	4.54334e-07	SLN	sarcolipin	protein_coding	9	36232968	36242436
ENSSSCG00000036132	-8.39726	9.27128	47.9787	4.30875e-12	7.26993e-09	CKM	creatine kinase M-type	protein_coding	6	51699165	51715091
ENSSSCG00000032838	-8.36381	2.96133	27.4829	1.58488e-07	1.69783e-05	MYOZ2	myozenin-2	protein_coding	8	104577789	104609364
ENSSSCG00000033049	-8.35126	6.98949	37.5847	8.75296e-10	2.36295e-07	KLHL41	kelch like family member 41	protein_coding	15	75875689	75895248
ENSSSCG00000004803	-8.02259	4.34209	40.9722	1.54411e-10	6.31587e-08	ACTC1	actin, alpha cardiac muscle 1	protein_coding	1	136281119	136286631
ENSSSCG00000017500	-7.90081	5.27559	39.0742	4.08002e-10	1.28075e-07	TCAP	telethonin	protein_coding	12	22651244	22653005
ENSSSCG00000015747	-7.76292	5.47394	57.0933	4.1562e-14	1.40251e-10			protein_coding	15	33529406	33606924
ENSSSCG00000010144	-7.71535	7.31271	37.3281	9.98338e-10	2.59145e-07	ACTN2	alpha-actinin-2	protein_coding	14	54666743	54742779
ENSSSCG00000006754	-7.66566	4.75443	32.9393	9.50836e-09	1.71125e-06	AMPD1	AMP deaminase 1	protein_coding	4	105868893	105893219
ENSSSCG00000017904	-7.66343	8.81783	38.4255	5.68844e-10	1.70628e-07	ENO3	beta-enolase	protein_coding	12	51949957	51961496
ENSSSCG00000003832	-7.6367	6.85455	19.2011	1.17645e-05	0.000705763	TACSTD2	tumor associated calcium signal transducer 2	protein_coding	6	153859482	153861492
ENSSSCG00000003218	-7.62959	7.26107	30.4475	3.43025e-08	5.08808e-06	MYBPC2	myosin binding protein C, fast type	protein_coding	6	55281803	55310295
ENSSSCG00000036052	-7.61512	5.05992	28.2328	1.07564e-07	1.22009e-05			protein_coding	15	84227979	84230496
ENSSSCG00000010359	-7.53417	5.49327	39.5726	3.16081e-10	1.09397e-07			protein_coding	14	87659261	87690261
ENSSSCG00000020785	-7.45316	8.65026	72.9147	1.35378e-17	6.09109e-14	DES	Desmin	protein_coding	15	121427532	121444938
ENSSSCG00000006829	-7.42365	3.98714	32.6475	1.10484e-08	1.93677e-06	SYPL2	synaptophysin like 2	protein_coding	4	110647800	110663195
ENSSSCG00000018003	-7.33412	5.6899	22.5838	2.01174e-06	0.000154287	MYH4	Myosin-4	protein_coding	12	55190601	55215951
ENSSSCG00000016605	-7.14993	4.18247	33.1395	8.5778e-09	1.58607e-06	LMOD2	leiomodin 2	protein_coding	18	23803682	23812566
ENSSSCG00000013022	-7.05701	8.13125	50.2891	1.32684e-12	2.55853e-09	PYGM	glycogen phosphorylase, muscle associated	protein_coding	2	7406764	7423914
ENSSSCG00000016720	-7.04104	6.04403	40.5705	1.89645e-10	7.5289e-08	PGAM2	phosphoglycerate mutase 2	protein_coding	18	48693821	48713862
ENSSSCG00000035729	-7.03393	3.96184	36.9518	1.21083e-09	2.91853e-07	MYOZ3	myozenin-3	protein_coding	2	151635638	151653057
ENSSSCG00000007485	-6.96623	3.75947	30.5421	3.267e-08	4.95483e-06	BCAS1	breast carcinoma-amplified sequence 1	protein_coding	17	54917240	55040056
ENSSSCG00000007757	-6.96571	3.41675	29.5465	5.459e-08	7.17397e-06	TRIM72	tripartite motif containing 72	protein_coding	3	17287336	17297774
ENSSSCG00000001487	-6.96394	4.02507	17.0675	3.60747e-05	0.0018375	KLHL31	kelch like family member 31	protein_coding	7	27062044	27106117
ENSSSCG00000040401	-6.95843	7.16862	36.424	1.58736e-09	3.67527e-07	EEF1A2	eukaryotic translation elongation factor 1 alpha 2	protein_coding	17	62515417	62526190
ENSSSCG00000011286	-6.75023	2.05313	32.3452	1.29073e-08	2.20535e-06	KLHL40	kelch like family member 40	protein_coding	13	26202677	26208785
ENSSSCG00000018005	-6.68281	5.76453	19.1681	1.19697e-05	0.000711747	MYH8	myosin heavy chain 8	protein_coding	12	55135773	55166854
ENSSSCG00000024784	-6.68146	4.97279	22.8904	1.71504e-06	0.000135378	CACNA1S	calcium voltage-gated channel subunit alpha1 S	protein_coding	10	23503731	23567797
ENSSSCG00000033489	-6.67564	2.61128	29.25	6.36159e-08	8.02511e-06	C10orf71	chromosome 10 open reading frame 71	protein_coding	14	89913142	89917696
ENSSSCG00000031423	-6.36301	5.45351	18.6241	1.59194e-05	0.000914385	UPK3A	uroplakin 3A	protein_coding	5	4105541	4119090
ENSSSCG00000011287	-6.34779	3.2397	44.2294	2.92068e-11	2.9001e-08	HHATL	hedgehog acyltransferase like	protein_coding	13	26205616	26219937
ENSSSCG00000017271	-6.29975	2.85695	23.7202	1.11406e-06	9.70167e-05	CACNG1	Voltage-dependent calcium channel gamma-1 subunit	protein_coding	12	13463163	13481634
ENSSSCG00000010455	-6.21742	4.69685	30.5062	3.32794e-08	4.99118e-06	SLC16A12	solute carrier family 16 member 12	protein_coding	14	101273661	101368158
ENSSSCG00000006390	-6.10966	6.29403	38.2004	6.38383e-10	1.87324e-07	CASQ1	calsequestrin-1 precursor	protein_coding	4	90275213	90294819
ENSSSCG00000004094	-6.03903	1.05393	28.3943	9.89555e-08	1.15147e-05	PPP1R14C	protein phosphatase 1 regulatory inhibitor subunit 14C	protein_coding	1	15867840	15949956
ENSSSCG00000037457	-6.01099	3.73867	42.4227	7.35301e-11	4.81563e-08	HSPB7	heat shock protein beta-7	protein_coding	6	75170441	75174920
ENSSSCG00000038607	-5.96235	2.29851	29.6328	5.22132e-08	7.04774e-06	GADL1	glutamate decarboxylase like 1	protein_coding	13	16892163	17168069
ENSSSCG00000008294	-5.95474	7.95499	40.0836	2.43321e-10	9.12318e-08	ACTG2	actin, gamma 2, smooth muscle, enteric	protein_coding	3	69094860	69121547
ENSSSCG00000036948	-5.92091	3.80846	14.2028	0.000164126	0.00613678			protein_coding	10	23628938	23663545
ENSSSCG00000025353	-5.89578	4.16481	40.9897	1.53033e-10	6.31587e-08	TNNT1	Troponin T, slow skeletal muscle	protein_coding	6	59351177	59365770
ENSSSCG00000036534	-5.87602	4.93852	26.6935	2.38425e-07	2.40169e-05	MYOM3	myomesin 3	protein_coding	6	81799570	81903971
ENSSSCG00000014128	-5.76851	3.55351	32.219	1.37738e-08	2.2953e-06	CKMT2	creatine kinase S-type, mitochondrial	protein_coding	2	89796474	89832990
ENSSSCG00000004492	-5.75665	3.94566	23.2076	1.45419e-06	0.000120421	SLC14A1	solute carrier family 14 member 1 (Kidd blood group)	protein_coding	1	95354238	95383869
ENSSSCG00000036976	-5.75336	2.65716	33.3095	7.8599e-09	1.49427e-06			protein_coding	14	87703268	87719629
ENSSSCG00000010303	-5.71042	3.36113	23.3284	1.3657e-06	0.000114882	SYNPO2L	synaptopodin 2 like	protein_coding	14	76456168	76466641
ENSSSCG00000021527	-5.63858	3.80052	13.1773	0.000283355	0.00939735	ATP10B	ATPase phospholipid transporting 10B (putative)	protein_coding	16	62569808	62918481
ENSSSCG00000032657	-5.54979	2.67622	26.5289	2.59629e-07	2.57681e-05	RPL3L	ribosomal protein L3 like	protein_coding	3	40005075	40016701
ENSSSCG00000003894	-5.50154	5.08088	23.4368	1.29084e-06	0.000110277	CYP4B1	cytochrome P450 family 4 subfamily B member 1	protein_coding	6	164715507	164737521
ENSSSCG00000011441	-5.42984	4.69872	36.4007	1.60647e-09	3.67527e-07	TNNC1	Troponin C, slow skeletal and cardiac muscles	protein_coding	13	34591210	34594329
ENSSSCG00000014137	-5.3733	1.92169	27.2497	1.78807e-07	1.87096e-05	HAPLN1	hyaluronan and proteoglycan link protein 1 precursor	protein_coding	2	91857498	91935490
ENSSSCG00000001715	-5.2212	4.50144	19.8744	8.27021e-06	0.000524091	ENPP5	ectonucleotide pyrophosphatase/phosphodiesterase 5 (putative)	protein_coding	7	40920030	41008500
ENSSSCG00000024676	-5.16103	2.78631	24.6674	6.81255e-07	6.04972e-05	SRPK3	SRSF protein kinase 3	protein_coding	X	124524083	124529202
ENSSSCG00000000253	-5.15882	3.89773	23.0395	1.5871e-06	0.000126761	KRT18	keratin 18	protein_coding	5	18217575	18222833
ENSSSCG00000036274	-5.13399	4.15007	16.4322	5.04226e-05	0.00241349		UDP glucuronosyltransferase 1 family, polypeptide A6 precursor	protein_coding	15	133967901	134051880
ENSSSCG00000009856	-5.12906	0.246268	37.8508	7.63664e-10	2.14749e-07	NOS1	nitric oxide synthase 1	protein_coding	14	35112898	35295758
ENSSSCG00000008115	-5.10821	4.44404	27.6186	1.47753e-07	1.60837e-05			protein_coding	3	46223615	46242047
ENSSSCG00000010947	-5.09437	3.23748	22.5029	2.0983e-06	0.000160016	FBP2	fructose-1,6-bisphosphatase isozyme 2	protein_coding	10	27631483	27661903
ENSSSCG00000002277	-5.0856	3.20758	22.1137	2.56967e-06	0.000191632	SPTB	spectrin beta, erythrocytic	protein_coding	7	88812718	88954851
ENSSSCG00000012780	-5.03579	1.95286	31.1024	2.44763e-08	3.88683e-06	PLXNB3	plexin B3	protein_coding	X	124508001	124522767
ENSSSCG00000007949	-4.95267	5.26418	39.8887	2.68856e-10	9.80814e-08	SRL	sarcalumenin	protein_coding	3	38073562	38111936
ENSSSCG00000006174	-4.95053	3.30939	39.4348	3.39197e-10	1.14462e-07	JPH1	junctophilin 1	protein_coding	4	61628299	61716544
ENSSSCG00000025592	-4.89479	4.22143	10.5653	0.0011523	0.0270779	TP63	tumor protein p63	protein_coding	13	127116105	127347070
ENSSSCG00000016200	-4.88017	2.1212	37.2433	1.04272e-09	2.6556e-07	PRKAG3	5'-AMP-activated protein kinase subunit gamma-3	protein_coding	15	120841129	120867144
ENSSSCG00000022209	-4.86883	2.24904	42.0691	8.8105e-11	5.40564e-08	ITGB1BP2	integrin beta-1-binding protein 2	protein_coding	X	57316490	57321607
ENSSSCG00000006352	-4.86859	6.26042	33.7883	6.14481e-09	1.18489e-06	MPZ	myelin protein zero	protein_coding	4	89174118	89180304
ENSSSCG00000039204	-4.82206	-0.343231	30.8035	2.85526e-08	4.37957e-06	SOST	sclerostin	protein_coding	12	19355234	19360352
ENSSSCG00000011508	-4.64103	3.45358	23.2364	1.43264e-06	0.000119369	LMOD3	leiomodin 3	protein_coding	13	50540645	50554696
ENSSSCG00000009709	-4.63221	3.0624	18.4561	1.73859e-05	0.000981903	MFAP3L	microfibril associated protein 3 like	protein_coding	14	19824538	19861268
ENSSSCG00000017005	-4.61973	4.30226	42.3861	7.49209e-11	4.81563e-08	KCNMB1	potassium calcium-activated channel subfamily M regulatory beta subunit 1	protein_coding	16	53618603	53631195
ENSSSCG00000011885	-4.61595	1.93814	31.7489	1.75452e-08	2.85332e-06	FBXO40	F-box protein 40	protein_coding	13	138881514	138905399
ENSSSCG00000039341	-4.61006	5.1104	15.0333	0.00010563	0.00436021		estrogen sulfotransferase	protein_coding	8	66810462	66838682
ENSSSCG00000008976	-4.59942	2.57206	18.5595	1.64679e-05	0.000941878	ART3	ecto-ADP-ribosyltransferase 3 precursor	protein_coding	8	71673799	71795343
ENSSSCG00000027684	-4.57975	2.3499	20.8537	4.95739e-06	0.000341402	TRIM63	E3 ubiquitin-protein ligase TRIM63	protein_coding	6	83488973	83508007
ENSSSCG00000010809	-4.50966	1.12202	25.4452	4.55123e-07	4.20771e-05	BRINP3	BMP/retinoic acid inducible neural specific 3	protein_coding	10	2963527	3367623
ENSSSCG00000009644	-4.4665	6.23147	10.8108	0.00100912	0.0247206	ADAM28	ADAM metallopeptidase domain 28	protein_coding	14	8375212	8438615
ENSSSCG00000011646	-4.45899	1.89898	42.6948	6.39823e-11	4.79796e-08	KY	kyphoscoliosis peptidase	protein_coding	13	75725167	75775235
ENSSSCG00000024666	-4.41676	2.93758	10.0289	0.00154101	0.0334952		FXYD domain-containing ion transport regulator 3 precursor	protein_coding	6	44647872	44654375
ENSSSCG00000031904	-4.38666	1.62481	20.8102	5.07118e-06	0.000347466	UGT8	2-hydroxyacylsphingosine 1-beta-galactosyltransferase	protein_coding	8	108230635	108418077
ENSSSCG00000007231	-4.38403	3.73198	18.1619	2.02892e-05	0.00111327	MYLK2	myosin light chain kinase 2	protein_coding	17	35499823	35513092
ENSSSCG00000006888	-4.37393	2.30748	21.7498	3.10627e-06	0.000227393	SLC44A3	solute carrier family 44 member 3	protein_coding	4	122529983	122621379
ENSSSCG00000011397	-4.33606	0.530336	21.6779	3.22483e-06	0.000232774	SLC38A3	solute carrier family 38 member 3	protein_coding	13	32683126	32699857
ENSSSCG00000002754	-4.33236	6.4105	19.2723	1.1334e-05	0.000686037	NQO1	NAD(P)H dehydrogenase	protein_coding	6	17292770	17302627
ENSSSCG00000031023	-4.31865	5.03438	17.6671	2.63143e-05	0.00138746			protein_coding	1	73119759	73124357
ENSSSCG00000011043	-4.25807	3.30793	19.451	1.03216e-05	0.000636168	C1QL3	complement C1q like 3	protein_coding	10	45359660	45368803
ENSSSCG00000014443	-4.25613	3.75012	32.387	1.26328e-08	2.18613e-06	CAMK2A	calcium/calmodulin dependent protein kinase II alpha	protein_coding	2	151248358	151308700
ENSSSCG00000039506	-4.24456	3.05515	28.2363	1.0737e-07	1.22009e-05			protein_coding	5	21554351	21558992
ENSSSCG00000011723	-4.23896	3.81262	44.2555	2.88192e-11	2.9001e-08	MME	membrane metalloendopeptidase	protein_coding	13	95019070	95123162
ENSSSCG00000004399	-4.15909	0.844298	17.2522	3.27317e-05	0.00168631	SLC22A16	solute carrier family 22 member 16	protein_coding	1	76421581	76468406
ENSSSCG00000006141	-4.15007	7.90392	29.3279	6.1111e-08	7.88359e-06	CA3	Carbonic anhydrase 3	protein_coding	4	51212590	51238746
ENSSSCG00000007849	-4.12258	0.810449	30.2517	3.79459e-08	5.44887e-06	CRYM	crystallin mu	protein_coding	3	24815010	24835836
ENSSSCG00000029275	-4.12123	2.38396	23.1344	1.51062e-06	0.000123578	PPARGC1A	Peroxisome proliferator-activated receptor gamma coactivator 1-alpha	protein_coding	8	17841844	17961834
ENSSSCG00000034754	-4.11633	2.76217	12.7304	0.000359756	0.011293	PLEKHS1	pleckstrin homology domain containing S1	protein_coding	14	124072756	124106802
ENSSSCG00000006245	-4.04357	2.43944	41.3064	1.30139e-10	6.19856e-08	SDR16C5	epidermal retinol dehydrogenase 2	protein_coding	4	75586235	75599786
ENSSSCG00000012363	-4.03482	2.36297	27.1617	1.87127e-07	1.92813e-05	HEPH	hephaestin	protein_coding	X	52314701	52397381
ENSSSCG00000000146	-4.02087	9.1994	30.3051	3.69147e-08	5.3578e-06	MYH11	myosin heavy chain 11	protein_coding	3	7002706	7143100
ENSSSCG00000016516	-4.01193	2.59568	19.965	7.88716e-06	0.000506956	ATP6V0A4	ATPase H+ transporting V0 subunit a4	protein_coding	18	10901568	10966403
ENSSSCG00000014827	-3.92738	1.51546	19.7741	8.71564e-06	0.000549737	PLEKHB1	pleckstrin homology domain-containing family B member 1	protein_coding	9	8103558	8117815
ENSSSCG00000007909	-3.91062	5.04795	18.262	1.92511e-05	0.00106934	ABAT	4-aminobutyrate aminotransferase, mitochondrial	protein_coding	3	33908963	34017770
ENSSSCG00000017282	-3.86514	2.36763	20.1137	7.29731e-06	0.000473554	SCN4A	sodium voltage-gated channel alpha subunit 4	protein_coding	12	15001443	15049178
ENSSSCG00000005316	-3.86335	9.36244	32.3089	1.31507e-08	2.21885e-06	TPM2	tropomyosin beta chain	protein_coding	1	236402247	236410905
ENSSSCG00000029471	-3.84658	3.20787	12.9091	0.000326981	0.0105336	STAC3	SH3 and cysteine rich domain 3	protein_coding	5	22549010	22556194
ENSSSCG00000002467	-3.83869	3.46532	36.6402	1.42068e-09	3.36428e-07	ASB2	ankyrin repeat and SOCS box containing 2	protein_coding	7	115208701	115258835
ENSSSCG00000011894	-3.81493	1.07099	21.7532	3.10073e-06	0.000227393	POPDC2	popeye domain-containing protein 2	protein_coding	13	140601428	140621938
ENSSSCG00000033537	-3.81177	2.81162	14.3489	0.000151866	0.0057753			lincRNA	12	8402196	8540383
ENSSSCG00000010522	-3.76331	1.52467	13.8855	0.000194292	0.00706889	ANKRD2	ankyrin repeat domain 2	protein_coding	14	108944791	108959382
ENSSSCG00000000298	-3.75341	4.42138	26.7319	2.33736e-07	2.37216e-05	PPP1R1A	protein phosphatase 1 regulatory inhibitor subunit 1A	protein_coding	5	19753857	19763269
ENSSSCG00000002847	-3.73596	4.54729	16.3357	5.30543e-05	0.00251273	GPT2	glutamic--pyruvic transaminase 2	protein_coding	6	37625195	37669628
ENSSSCG00000013614	-3.73416	7.01036	43.2055	4.92813e-11	4.1575e-08	CNN1	calponin-1	protein_coding	2	70183235	70190758
ENSSSCG00000031087	-3.72843	1.17277	29.0924	6.90074e-08	8.39155e-06			protein_coding	12	39352290	39355631
ENSSSCG00000014238	-3.69433	1.93217	28.6154	8.82781e-08	1.03615e-05	PRDM6	PR/SET domain 6	protein_coding	2	126606545	126712446
ENSSSCG00000026098	-3.6258	5.65888	17.521	2.84156e-05	0.00148091	CMYA5	cardiomyopathy-associated protein 5	protein_coding	2	88391280	88507344
ENSSSCG00000039186	-3.61172	3.17352	13.0636	0.000301091	0.00988838	RAB25	RAB25, member RAS oncogene family	protein_coding	4	93957808	93970463
ENSSSCG00000038455	-3.60345	1.96783	23.1617	1.48935e-06	0.000122581	RBM24	RNA binding motif protein 24	protein_coding	7	13125897	13137673
ENSSSCG00000026894	-3.57452	3.28999	20.4678	6.06437e-06	0.000405232	NFE2L3	nuclear factor, erythroid 2 like 3	protein_coding	18	46217517	46250307
ENSSSCG00000011680	-3.52664	4.55641	11.302	0.000774217	0.0205716	PLS1	plastin 1	protein_coding	13	83290040	83437047
ENSSSCG00000014029	-3.52183	4.08775	18.7491	1.49096e-05	0.000863732	COL23A1	collagen type XXIII alpha 1 chain	protein_coding	2	80063072	80141566
ENSSSCG00000002280	-3.47869	2.4945	12.797	0.000347179	0.0109491	RAB15	RAB15, member RAS oncogene family	protein_coding	7	89016475	89039980
ENSSSCG00000011747	-3.47614	3.03061	25.5615	4.28509e-07	3.98897e-05	CLDN11	claudin-11	protein_coding	13	109075424	109090190
ENSSSCG00000000659	-3.47535	2.27558	15.6772	7.51229e-05	0.00333556			protein_coding	5	62272892	62325141
ENSSSCG00000026068	-3.45377	2.1772	18.2366	1.95093e-05	0.00107484	GRHL1	grainyhead like transcription factor 1	protein_coding	3	126464388	126511208
ENSSSCG00000003693	-3.45322	5.09959	27.3151	1.72854e-07	1.8228e-05	MYOM1	myomesin 1	protein_coding	6	103451352	103597297
ENSSSCG00000012536	-3.4285	3.38839	26.2391	3.01658e-07	2.95056e-05	PLP1	Myelin proteolipid protein	protein_coding	X	84666733	84685154
ENSSSCG00000001566	-3.39138	-0.546504	25.9868	3.43762e-07	3.3382e-05	RAB44	RAB44, member RAS oncogene family	protein_coding	7	32372459	32401798
ENSSSCG00000014293	-3.37123	2.36606	16.8312	4.08552e-05	0.00202001	FSTL4	follistatin like 4	protein_coding	2	135492240	135912086
ENSSSCG00000027875	-3.36907	0.196294	24.8114	6.32223e-07	5.68916e-05	CA14	carbonic anhydrase 14	protein_coding	4	98819762	98828711
ENSSSCG00000006725	-3.33212	2.69046	11.9655	0.000541938	0.0157652	TBX15	T-box 15	protein_coding	4	101920027	102030626
ENSSSCG00000015618	-3.27626	2.95021	10.8954	0.000964014	0.0240522	LAMB3	laminin subunit beta 3	protein_coding	9	133314007	133350809
ENSSSCG00000006867	-3.25538	2.27685	14.5118	0.000139283	0.00543364	LRRC39	leucine rich repeat containing 39	protein_coding	4	117939599	117964600
ENSSSCG00000006391	-3.25107	5.27767	40.344	2.12959e-10	8.2129e-08	ATP1A2	Sodium/potassium-transporting ATPase subunit alpha-2	protein_coding	4	90291648	90371185
ENSSSCG00000035402	-3.21909	0.325287	29.5597	5.42205e-08	7.17397e-06	RGS9	regulator of G protein signaling 9	protein_coding	12	11996142	12089466
ENSSSCG00000034609	-3.17592	2.03885	12.2679	0.000460819	0.013731	RNF112	ring finger protein 112	protein_coding	12	60114133	60123095
ENSSSCG00000008150	-3.16896	2.78806	21.3249	3.87654e-06	0.000275398	TMEM182	transmembrane protein 182	protein_coding	3	51430765	51492695
ENSSSCG00000036984	-3.1516	2.40192	29.3027	6.19099e-08	7.88359e-06	GALR1	galanin receptor 1	protein_coding	1	147446061	147462884
ENSSSCG00000010212	-3.12324	4.41433	29.3185	6.14053e-08	7.88359e-06			protein_coding	14	63416161	63805804
ENSSSCG00000031053	-3.10967	6.24867	26.8925	2.15092e-07	2.19948e-05	S100A1	S100 calcium binding protein A1	protein_coding	4	95993938	96012402
ENSSSCG00000032115	-3.10577	1.65556	13.844	0.000198629	0.00716869	OSGIN1	oxidative stress induced growth inhibitor 1	protein_coding	6	4641956	4653497
ENSSSCG00000021222	-3.10339	1.44993	34.4054	4.47491e-09	9.29268e-07		tryptase precursor	protein_coding	3	40616643	40618329
ENSSSCG00000015363	-3.09877	2.13876	11.322	0.000765941	0.0203919	AGR2	anterior gradient protein 2 homolog precursor	protein_coding	9	86039015	86053974
ENSSSCG00000011125	-3.08964	4.39418	12.2406	0.000467606	0.0139025	GATA3	trans-acting T-cell-specific transcription factor GATA-3	protein_coding	10	63367663	63390560
ENSSSCG00000034213	-3.06757	3.28503	18.0454	2.15698e-05	0.00117236	ACER2	alkaline ceramidase 2	protein_coding	1	203387488	203415184
ENSSSCG00000000791	-3.02187	1.92789	17.0873	3.57007e-05	0.00182533	PDZRN4	PDZ domain containing ring finger 4	protein_coding	5	72787914	72940818
ENSSSCG00000009045	-3.00833	4.59099	44.1717	3.00796e-11	2.9001e-08	HHIP	hedgehog interacting protein	protein_coding	8	83583738	83679136
ENSSSCG00000001485	-2.97364	2.79149	15.4111	8.64798e-05	0.00375339	MLIP	muscular LMNA interacting protein	protein_coding	7	26561359	26793726
ENSSSCG00000010640	-2.96389	5.70609	14.6882	0.000126837	0.00506521	NRAP	nebulin-related-anchoring protein	protein_coding	14	123926034	124018487
ENSSSCG00000004570	-2.95554	9.45444	30.2291	3.83898e-08	5.45458e-06	TPM1	tropomyosin alpha-1 chain	protein_coding	1	108985778	109019044
ENSSSCG00000004191	-2.94387	3.29604	12.3965	0.000430136	0.0129309	MOXD1	monooxygenase DBH like 1	protein_coding	1	31282506	31366108
ENSSSCG00000030395	-2.93417	3.62424	23.5501	1.21702e-06	0.000105303	ASB5	ankyrin repeat and SOCS box containing 5	protein_coding	15	38708203	38790471
ENSSSCG00000023010	-2.93164	3.59608	28.7596	8.19439e-08	9.70245e-06	TMOD1	tropomodulin 1	protein_coding	1	239375160	239467763
ENSSSCG00000015556	-2.9201	3.39729	16.6647	4.46035e-05	0.00217349	LAMC2	laminin subunit gamma 2	protein_coding	9	124435560	124495355
ENSSSCG00000008965	-2.89451	2.42994	23.3219	1.37028e-06	0.000114882			protein_coding	8	70645057	70697907
ENSSSCG00000003797	-2.88444	4.04312	15.7258	7.32177e-05	0.00328336	DIRAS3	GTP-binding protein Di-Ras3	protein_coding	6	144576365	144578816
ENSSSCG00000013512	-2.87964	7.41188	14.3959	0.000148125	0.00571255	PLIN4	perilipin 4	protein_coding	2	74318628	74331930
ENSSSCG00000031868	-2.87103	2.29031	15.7816	7.10907e-05	0.00320931	XK	X-linked Kx blood group	protein_coding	X	33544731	33602574
ENSSSCG00000033344	-2.8396	4.36778	12.8052	0.000345654	0.0109266	RF01973		misc_RNA	2	1384046	1384113
ENSSSCG00000006233	-2.83887	0.392517	20.4432	6.14267e-06	0.000408442	CA8	carbonic anhydrase 8	protein_coding	4	73047875	73141990
ENSSSCG00000018007	-2.83113	3.39021	10.7209	0.00105931	0.025397	MYH3	myosin heavy chain 3	protein_coding	12	55347087	55371900
ENSSSCG00000023273	-2.8198	3.33323	11.3763	0.00074389	0.0201223	SH3YL1	SH3 domain-containing YSC84-like protein 1	protein_coding	3	132684872	132730999
ENSSSCG00000027404	-2.802	3.35345	17.7717	2.49066e-05	0.00131839	UNC93A	unc-93 homolog A	protein_coding	1	1919994	1958328
ENSSSCG00000006243	-2.79007	3.96232	22.597	1.99801e-06	0.000154287	PENK	proenkephalin	protein_coding	4	75524799	75561444
ENSSSCG00000028047	-2.78238	4.21413	30.0099	4.29836e-08	5.98136e-06	DTNA	dystrobrevin alpha	protein_coding	6	118453290	118753505
ENSSSCG00000030113	-2.77981	3.06311	25.1078	5.42134e-07	4.91123e-05	SHISA2	shisa family member 2	protein_coding	11	3806303	3812502
ENSSSCG00000015619	-2.77701	1.53798	16.2343	5.59706e-05	0.00262116	CAMK1G	calcium/calmodulin-dependent protein kinase type 1G	protein_coding	9	133351052	133380526
ENSSSCG00000013043	-2.72298	2.99164	17.2697	3.24319e-05	0.00167726	MACROD1	O-acetyl-ADP-ribose deacetylase MACROD1	protein_coding	2	7939151	8087694
ENSSSCG00000021059	-2.7122	3.31113	15.3384	8.98719e-05	0.0038389	ADORA1	adenosine receptor A1	protein_coding	9	113835357	113875895
ENSSSCG00000032950	-2.69347	5.11865	20.5289	5.8737e-06	0.000394444	SLC25A34	solute carrier family 25 member 34	protein_coding	6	74909734	74920127
ENSSSCG00000021624	-2.69219	3.3414	11.9832	0.000536817	0.0157032	LAD1	ladinin 1	protein_coding	10	23763344	23779621
ENSSSCG00000039049	-2.68112	2.75601	9.12141	0.00252635	0.0486976	MAP7	microtubule associated protein 7	protein_coding	1	27606054	27782750
ENSSSCG00000016047	-2.67211	1.01317	18.0159	2.1907e-05	0.00118281	MSTN	Growth/differentiation factor 8	protein_coding	15	94620269	94628630
ENSSSCG00000003156	-2.66404	3.91347	15.7403	7.26579e-05	0.00326912	HRC	histidine rich calcium binding protein	protein_coding	6	54337488	54366064
ENSSSCG00000004366	-2.65605	2.60171	20.1031	7.33773e-06	0.000473898	BVES	blood vessel epicardial substance	protein_coding	1	71314238	71360301
ENSSSCG00000022815	-2.65583	3.95607	14.6354	0.000130438	0.00519368	PYGB	glycogen phosphorylase B	protein_coding	17	30941752	30997872
ENSSSCG00000004280	-2.65335	0.753356	14.5454	0.000136822	0.00538433	RIMS1	regulating synaptic membrane exocytosis 1	protein_coding	1	51785520	52246363
ENSSSCG00000017141	-2.64816	0.219374	16.9935	3.75079e-05	0.00189767	AATK	apoptosis associated tyrosine kinase	protein_coding	12	1573528	1607685
ENSSSCG00000015796	-2.64683	7.19251	15.5275	8.13158e-05	0.00357525	PDLIM3	PDZ and LIM domain protein 3	protein_coding	15	46513449	46546546
ENSSSCG00000028530	-2.64567	2.39096	15.2943	9.19934e-05	0.0039048	TMEM52	transmembrane protein 52	protein_coding	6	63969440	63974289
ENSSSCG00000007022	-2.64262	3.93119	13.9845	0.000184322	0.00676082	ANK1	ankyrin 1	protein_coding	17	10751646	10985250
ENSSSCG00000000591	-2.62109	0.00291145	14.4906	0.000140858	0.00547927	PIK3C2G	phosphatidylinositol-4-phosphate 3-kinase catalytic subunit type 2 gamma	protein_coding	5	54473830	54849512
ENSSSCG00000032374	-2.61692	1.68522	18.2838	1.90319e-05	0.00106594	SULT1B1	sulfotransferase family 1B member 1	protein_coding	8	66725943	66748873
ENSSSCG00000009646	-2.6038	1.02	16.136	5.89523e-05	0.00272513	ADAM7	ADAM metallopeptidase domain 7	protein_coding	14	8484648	8557213
ENSSSCG00000040513	-2.59913	5.65275	30.86	2.77332e-08	4.30279e-06	AQP3	aquaporin-3	protein_coding	10	33045247	33053995
ENSSSCG00000026945	-2.59286	1.68242	9.72109	0.00182165	0.0379185	LRRC2	leucine-rich repeat-containing protein 2	protein_coding	13	29477792	29524179
ENSSSCG00000021129	-2.58917	6.40607	18.9689	1.32869e-05	0.000779769	PFKM	ATP-dependent 6-phosphofructokinase, muscle type	protein_coding	5	78475468	78526997
ENSSSCG00000016639	-2.58871	2.01405	14.7545	0.000122455	0.00493402	FOXP2	forkhead box protein P2	protein_coding	18	31339000	31458143
ENSSSCG00000015901	-2.58534	2.1958	12.3687	0.000436601	0.0130961	GRB14	growth factor receptor bound protein 14	protein_coding	15	71119929	71247449
ENSSSCG00000002835	-2.57523	1.00248	10.6669	0.00109071	0.0259197	TOX3	TOX high mobility group box family member 3	protein_coding	6	32434800	32608693
ENSSSCG00000035521	-2.56979	0.721733	17.4551	2.9417e-05	0.0015272	KLHL38	kelch like family member 38	protein_coding	4	15792997	15801783
ENSSSCG00000039673	-2.56912	0.924103	12.2773	0.000458489	0.0136918	ASB16	ankyrin repeat and SOCS box containing 16	protein_coding	12	19031413	19040434
ENSSSCG00000035066	-2.54647	5.47887	22.2977	2.33486e-06	0.000175088	MYOC	myocilin precursor	protein_coding	9	114083232	114098794
ENSSSCG00000032383	-2.54026	3.54495	17.5855	2.74678e-05	0.00144265		uncharacterized protein LOC100514340	protein_coding	2	150561296	150578183
ENSSSCG00000016606	-2.53296	1.09563	12.6413	0.000377318	0.0117622	ASB15	ankyrin repeat and SOCS box containing 15	protein_coding	18	23825633	23881696
ENSSSCG00000040707	-2.53252	1.8772	14.3385	0.000152714	0.0057753	RASEF	RAS and EF-hand domain containing	protein_coding	10	31928933	32012400
ENSSSCG00000017372	-2.52914	1.34058	14.0433	0.000178651	0.00657067	MPP3	membrane palmitoylated protein 3	protein_coding	12	19296349	19322328
ENSSSCG00000029219	-2.52622	4.598	33.9939	5.52842e-09	1.11377e-06	SH3BGR	SH3 domain-binding glutamic acid-rich protein	protein_coding	13	203046553	203108649
ENSSSCG00000023333	-2.52329	4.83266	32.8131	1.0146e-08	1.80198e-06	FCN2	ficolin-2 precursor	protein_coding	1	274106006	274111977
ENSSSCG00000010529	-2.51896	3.39256	19.1803	1.18933e-05	0.000710335	SFRP5	secreted frizzled-related protein 5 precursor	protein_coding	14	109119822	109125686
ENSSSCG00000002140	-2.51813	2.24782	13.8376	0.000199305	0.00717393			protein_coding	7	78470339	78480705
ENSSSCG00000034569	-2.51665	3.7665	13.8587	0.000197079	0.00713182			protein_coding	2	51502600	51519400
ENSSSCG00000010974	-2.51098	2.72342	23.0833	1.55131e-06	0.000125344	CNTFR	ciliary neurotrophic factor receptor	protein_coding	10	32172090	32251503
ENSSSCG00000022635	-2.51049	0.868894	13.7454	0.000209336	0.00745545	BEX4	brain expressed X-linked 4	protein_coding	X	84147183	84149066
ENSSSCG00000032844	-2.49023	1.15045	13.6316	0.000222412	0.0077977			protein_coding	12	11169809	11211801
ENSSSCG00000011618	-2.48949	4.08517	18.4588	1.73619e-05	0.000981903	GATA2	endothelial transcription factor GATA-2	protein_coding	13	71984067	71999729
ENSSSCG00000010647	-2.48642	1.34203	16.2293	5.61205e-05	0.00262116	ADRB1	beta-1 adrenergic receptor	protein_coding	14	124400189	124401739
ENSSSCG00000037334	-2.47704	5.20365	20.7231	5.30711e-06	0.000361795	ADSSL1	adenylosuccinate synthetase isozyme 1	protein_coding	AEMK02000452.1	3008650	3027042
ENSSSCG00000040207	-2.47399	0.197651	20.9439	4.72938e-06	0.000330763	P2RY2	P2Y purinoceptor 2	protein_coding	9	7688110	7694360
ENSSSCG00000000206	-2.4721	2.40615	12.838	0.000339656	0.0107979	FAIM2	Fas apoptotic inhibitory molecule 2	protein_coding	5	15779334	15813034
ENSSSCG00000010478	-2.47076	1.03816	10.2558	0.00136256	0.0305512	FFAR4	cone cGMP-specific 3',5'-cyclic phosphodiesterase subunit alpha'	protein_coding	14	105011408	105033633
ENSSSCG00000017343	-2.46225	2.75544	19.714	8.99404e-06	0.000564658	GFAP	glial fibrillary acidic protein	protein_coding	12	18455952	18466680
ENSSSCG00000040147	-2.46181	-0.113775	15.7141	7.36733e-05	0.00329286	SHISA3	shisa family member 3	protein_coding	8	33373593	33377659
ENSSSCG00000004143	-2.44904	4.11582	11.3462	0.000756027	0.0202704	TXLNB	taxilin beta	protein_coding	1	25228333	25285301
ENSSSCG00000039874	-2.44661	4.25524	25.1992	5.17034e-07	4.74439e-05	CCL26	C-C motif chemokine 26 precursor	protein_coding	3	10381293	10385747
ENSSSCG00000017144	-2.42192	5.33485	10.6473	0.00110234	0.0261502	NPTX1	neuronal pentraxin 1	protein_coding	12	2036681	2046541
ENSSSCG00000008758	-2.42185	0.796979	9.25821	0.00234442	0.0458624	SLC34A2	sodium-dependent phosphate transport protein 2B	protein_coding	8	19493576	19510252
ENSSSCG00000002315	-2.41602	1.53714	15.3195	9.07751e-05	0.00386524	SLC8A3	solute carrier family 8 member A3	protein_coding	7	93643618	93796801
ENSSSCG00000011147	-2.41297	5.45763	15.3526	8.91977e-05	0.00382219		aldo-keto reductase family 1 member C1	protein_coding	10	65559040	65689638
ENSSSCG00000000795	-2.40925	2.68136	10.9617	0.000930163	0.0235343	ADAMTS20	A disintegrin and metalloproteinase with thrombospondin motifs 20 precursor	protein_coding	5	74502100	74672835
ENSSSCG00000015873	-2.40284	3.22446	9.58992	0.00195649	0.0398922	ACVR1C	activin A receptor type 1C	protein_coding	15	64455989	64529107
ENSSSCG00000016131	-2.40264	3.12718	14.8545	0.000116129	0.00472141	ADAM23	ADAM metallopeptidase domain 23	protein_coding	15	109695276	109886057
ENSSSCG00000036441	-2.39862	3.0214	12.4101	0.000427008	0.0128976	PMP2	Myelin P2 protein	protein_coding	4	55118277	55142036
ENSSSCG00000031201	-2.39764	5.26397	39.7435	2.89602e-10	1.0287e-07	LMOD1	leiomodin 1	protein_coding	10	24164792	24193875
ENSSSCG00000012292	-2.38648	0.140897	15.9956	6.34905e-05	0.00290507	SYP	synaptophysin	protein_coding	X	43230500	43246751
ENSSSCG00000036402	-2.38276	7.49419	27.225	1.81104e-07	1.88042e-05	MYL9	Myosin regulatory light polypeptide 9	protein_coding	17	39788171	39799143
ENSSSCG00000038077	-2.37305	3.86079	41.875	9.72981e-11	5.47221e-08	PPP1R14A	protein phosphatase 1 regulatory subunit 14A	protein_coding	6	47167118	47174091
ENSSSCG00000031216	-2.36374	1.47426	16.4034	5.11931e-05	0.00243312	HS3ST6	heparan sulfate-glucosamine 3-sulfotransferase 6	protein_coding	3	40017161	40041393
ENSSSCG00000004367	-2.36084	1.92837	11.3568	0.000751709	0.0202123	POPDC3	popeye domain-containing protein 3	protein_coding	1	71377690	71400451
ENSSSCG00000009661	-2.35589	1.02688	16.992	3.75373e-05	0.00189767	ADRA1A	alpha-1A adrenergic receptor	protein_coding	14	10630700	10733071
ENSSSCG00000010481	-2.34179	3.59462	19.6503	9.29906e-06	0.000581105	LGI1	leucine rich glioma inactivated 1	protein_coding	14	105219383	105255324
ENSSSCG00000021220	-2.33139	4.50496	13.2878	0.000267136	0.00899201	CKB	creatine kinase B-type	protein_coding	AEMK02000452.1	2070838	2074138
ENSSSCG00000022091	-2.32827	0.988426	9.18545	0.00243947	0.0473784	SLITRK4	SLIT and NTRK like family member 4	protein_coding	X	117148744	117156801
ENSSSCG00000023915	-2.32745	3.68956	25.6281	4.13966e-07	3.8905e-05	SLC2A4	solute carrier family 2, facilitated glucose transporter member 4	protein_coding	12	52628450	52634974
ENSSSCG00000025483	-2.31557	1.02866	17.5231	2.83843e-05	0.00148091	GREB1	growth regulation by estrogen in breast cancer 1	protein_coding	3	125100936	125170789
ENSSSCG00000008501	-2.31166	2.8623	14.9452	0.000110678	0.0045475	VIT	vitrin	protein_coding	3	103378339	103493379
ENSSSCG00000011527	-2.31103	4.07044	26.4309	2.7314e-07	2.69113e-05	CNTN4	contactin 4	protein_coding	13	59310665	59639576
ENSSSCG00000009364	-2.3058	3.43289	10.6858	0.00107964	0.0257472	FREM2	FRAS1 related extracellular matrix protein 2	protein_coding	11	13959865	14154754
ENSSSCG00000013864	-2.304	4.00722	16.8718	3.99904e-05	0.00198843	TMEM38A	transmembrane protein 38A	protein_coding	2	60929055	60960521
ENSSSCG00000015125	-2.30126	4.38348	10.3827	0.00127204	0.0290524	NECTIN1	nectin-1 precursor	protein_coding	9	46823555	46891569
ENSSSCG00000031717	-2.29786	0.697348	16.3109	5.3753e-05	0.00252807	ADCY8	adenylate cyclase 8	protein_coding	4	9645797	9871259
ENSSSCG00000010447	-2.29433	8.85568	27.6617	1.44498e-07	1.58571e-05	ACTA2	actin, aortic smooth muscle	protein_coding	14	100865313	100886984
ENSSSCG00000011831	-2.29151	5.51296	19.6092	9.501e-06	0.000590988	APOD	apolipoprotein D	protein_coding	13	132514026	132557866
ENSSSCG00000037534	-2.26845	1.0148	11.9149	0.000556878	0.0160272	OPCML	opioid binding protein/cell adhesion molecule like	protein_coding	9	59037716	59271936
ENSSSCG00000012926	-2.26777	7.4818	10.779	0.00102659	0.0249673	PC	pyruvate carboxylase, mitochondrial	protein_coding	2	5566608	5587797
ENSSSCG00000015135	-2.26572	5.88611	18.3597	1.82889e-05	0.0010286	SORL1	sortilin related receptor 1	protein_coding	9	48434915	48653667
ENSSSCG00000031988	-2.26099	2.28427	14.9215	0.000112079	0.00458436	MYOCD	myocardin	protein_coding	12	56931150	57029258
ENSSSCG00000030998	-2.24294	2.24771	11.1811	0.000826368	0.0214919	WIF1	wnt inhibitory factor 1 precursor	protein_coding	5	29450029	29543913
ENSSSCG00000012276	-2.2255	0.453621	12.9721	0.000316162	0.0102586	SYN1	synapsin-1	protein_coding	X	42088832	42142286
ENSSSCG00000003018	-2.2234	6.24422	10.889	0.000967376	0.0240762	LIPE	lipase E, hormone sensitive type	protein_coding	6	49542875	49560135
ENSSSCG00000016676	-2.21742	1.34191	13.0177	0.000308556	0.0100601	INMT	indolethylamine N-methyltransferase	protein_coding	18	42209402	42218864
ENSSSCG00000015131	-2.21544	0.844659	13.258	0.000271425	0.00911366	GRIK4	glutamate ionotropic receptor kainate type subunit 4	protein_coding	9	47639923	48097870
ENSSSCG00000011579	-2.19601	5.62689	22.9437	1.66816e-06	0.000132452	PPARG	Peroxisome proliferator-activated receptor gamma	protein_coding	13	68301566	68433963
ENSSSCG00000013869	-2.17446	2.35061	9.10255	0.00255253	0.0490798	CPAMD8	C3 and PZP like, alpha-2-macroglobulin domain containing 8	protein_coding	2	60636038	60741901
ENSSSCG00000003773	-2.16992	2.53754	10.6735	0.0010868	0.0258723	AK5	adenylate kinase 5	protein_coding	6	135745879	136020581
ENSSSCG00000026453	-2.16986	1.8021	13.0296	0.000306608	0.0100208	ACSM5	acyl-CoA synthetase medium chain family member 5	protein_coding	3	25390279	25422556
ENSSSCG00000008970	-2.16501	1.81504	9.64021	0.00190363	0.0389912	CDKL2	cyclin dependent kinase like 2	protein_coding	8	71231152	71260889
ENSSSCG00000024644	-2.15952	5.71556	13.6139	0.000224519	0.00783089	CIDEA	cell death activator CIDE-A	protein_coding	6	97253074	97267406
ENSSSCG00000036438	-2.14926	4.00441	37.4063	9.59119e-10	2.53847e-07	GPX3	glutathione peroxidase 3 precursor	protein_coding	16	71980468	71989011
ENSSSCG00000015914	-2.14411	3.12708	13.3706	0.000255604	0.00874938	SCN7A	sodium voltage-gated channel alpha subunit 7	protein_coding	15	72945284	73026656
ENSSSCG00000016199	-2.14357	4.35481	29.0025	7.22848e-08	8.65126e-06	CYP27A1	sterol 26-hydroxylase, mitochondrial	protein_coding	15	120809884	120852200
ENSSSCG00000005699	-2.13996	6.41933	37.1236	1.10871e-09	2.72098e-07	HMCN2	hemicentin 2	protein_coding	1	270364177	270522829
ENSSSCG00000022364	-2.13875	3.65885	18.5463	1.65827e-05	0.000944446	CPT1B	carnitine O-palmitoyltransferase 1, muscle isoform	protein_coding	5	154899	165121
ENSSSCG00000025085	-2.13706	2.61839	20.8717	4.91087e-06	0.000339933	NEGR1	neuronal growth regulator 1	protein_coding	6	141115729	141647820
ENSSSCG00000011453	-2.12611	6.01677	20.3015	6.61475e-06	0.000437676	ITIH4	inter-alpha-trypsin inhibitor heavy chain H4 precursor	protein_coding	13	34926188	34948931
ENSSSCG00000010494	-2.10788	6.52501	40.9923	1.52831e-10	6.31587e-08	SORBS1	sorbin and SH3 domain containing 1	protein_coding	14	106895765	107137767
ENSSSCG00000040638	-2.09282	4.30838	10.1685	0.00142857	0.0315079	DIO2	type II iodothyronine deiodinase	protein_coding	7	103096417	103111385
ENSSSCG00000040631	-2.08843	8.91708	9.11946	0.00252904	0.0486976	LPL	lipoprotein lipase precursor	protein_coding	14	4104769	4136593
ENSSSCG00000006003	-2.08826	5.20701	10.3941	0.00126419	0.0289516	MAL2	protein MAL2	protein_coding	4	19593536	19617671
ENSSSCG00000036076	-2.08537	0.601166	10.5154	0.00118383	0.0275033	SAPCD1	suppressor APC domain containing 1	protein_coding	7	23873287	23874733
ENSSSCG00000012167	-2.0852	0.617569	11.9414	0.000548998	0.0158681	PHEX	phosphate-regulating neutral endopeptidase	protein_coding	X	18203174	18418004
ENSSSCG00000018513	-2.08094	0.455023	11.2023	0.000816964	0.0213709	ssc-mir-145	ssc-mir-145	miRNA	2	150580126	150580211
ENSSSCG00000031649	-2.05205	3.79819	31.3477	2.15713e-08	3.4663e-06	RNASE1	ribonuclease pancreatic precursor	protein_coding	7	78213005	78234598
ENSSSCG00000035533	-2.05033	5.34963	15.2397	9.46928e-05	0.00398182	ANKRD39	ankyrin repeat domain 39	protein_coding	3	56762382	56782655
ENSSSCG00000001068	-2.04941	5.13174	27.4109	1.64499e-07	1.74836e-05	CAP2	cyclase associated actin cytoskeleton regulatory protein 2	protein_coding	7	13211110	13350961
ENSSSCG00000010348	-2.04851	3.0656	10.347	0.00129685	0.0293215	CDHR1	cadherin related family member 1	protein_coding	14	85429655	85456270
ENSSSCG00000022060	-2.04601	1.58939	9.9314	0.00162483	0.0349591	RASSF10	Ras association domain family member 10	protein_coding	2	46336883	46339242
ENSSSCG00000006415	-2.03671	3.3209	17.9688	2.24551e-05	0.00120757	CADM3	cell adhesion molecule 3	protein_coding	4	91225535	91260579
ENSSSCG00000036208	-2.03202	2.4002	15.5626	7.98163e-05	0.00352078			protein_coding	12	60414416	60436438
ENSSSCG00000010992	-2.03146	3.80086	22.4506	2.15622e-06	0.000162596		aquaporin-7	protein_coding	10	33098676	33116154
ENSSSCG00000030026	-2.021	2.37468	10.8238	0.00100204	0.0245919	SORCS1	sortilin related VPS10 domain containing receptor 1	protein_coding	14	117483029	117814879
ENSSSCG00000025188	-2.02069	3.9451	12.8086	0.000345023	0.0109266	LEPR	leptin receptor precursor	protein_coding	6	146798979	146895937
ENSSSCG00000014113	-2.01332	3.68801	18.7907	1.45878e-05	0.000848734	HOMER1	homer protein homolog 1	protein_coding	2	88122788	88255282
ENSSSCG00000010009	-2.01139	-0.264365	11.2638	0.000790353	0.0208771	GAL3ST1	galactosylceramide sulfotransferase	protein_coding	14	47453679	47476472
ENSSSCG00000037106	-2.0081	2.95099	13.9767	0.000185091	0.00677061	C2orf40	augurin precursor	protein_coding	3	48959545	48971871
ENSSSCG00000040779	-1.99585	1.68558	13.3577	0.000257359	0.00875022			protein_coding	13	206203136	206231345
ENSSSCG00000026850	-1.9956	2.75672	12.4005	0.000429225	0.0129309	SNCG	gamma-synuclein	protein_coding	14	87904655	87922110
ENSSSCG00000015297	-1.99266	3.43807	13.7192	0.000212271	0.0075203	ADAM22	ADAM metallopeptidase domain 22	protein_coding	9	68252704	68487616
ENSSSCG00000006745	-1.98775	3.0728	9.67289	0.00187007	0.0385377	CASQ2	calsequestrin 2	protein_coding	4	104918501	104982852
ENSSSCG00000036572	-1.98739	1.11874	9.57657	0.00197076	0.0400886	BCO1	beta,beta-carotene 15,15'-dioxygenase	protein_coding	6	7008689	7053147
ENSSSCG00000036499	-1.9841	1.829	9.4715	0.00208689	0.0418401	LMO3	LIM domain only protein 3	protein_coding	5	55895127	56118861
ENSSSCG00000015212	-1.98322	2.27854	15.6906	7.45939e-05	0.003323	FEZ1	fasciculation and elongation protein zeta 1	protein_coding	9	52621179	52672660
ENSSSCG00000034266	-1.98237	4.76857	27.7632	1.37111e-07	1.51699e-05			protein_coding	3	40633235	40694815
ENSSSCG00000001846	-1.97718	0.846198	13.4579	0.000243978	0.00840107	WDR93	WD repeat domain 93	protein_coding	7	55263842	55316448
ENSSSCG00000003366	-1.97525	2.20695	9.89251	0.00165953	0.0353388	CHD5	chromodomain helicase DNA binding protein 5	protein_coding	6	67016987	67087043
ENSSSCG00000017792	-1.96735	2.25502	11.5354	0.000682833	0.0186955	CORO6	coronin 6	protein_coding	12	45806984	45812586
ENSSSCG00000002265	-1.96031	1.71782	9.37491	0.00219975	0.0437939	FAM174B	family with sequence similarity 174 member B	protein_coding	7	86269052	86289228
ENSSSCG00000016578	-1.9558	7.70202	10.6241	0.0011162	0.0264325	FLNC	filamin C	protein_coding	18	19757303	19787727
ENSSSCG00000005268	-1.95222	0.227653	9.98855	0.00157516	0.0341826	RORB	RAR related orphan receptor B	protein_coding	1	227574691	227772698
ENSSSCG00000006183	-1.94984	4.24495	25.1874	5.20203e-07	4.74439e-05	SBSPON	somatomedin B and thrombospondin type 1 domain containing	protein_coding	4	62756273	62791608
ENSSSCG00000005627	-1.94684	5.44268	10.764	0.00103492	0.0251247	AK1	Adenylate kinase isoenzyme 1	protein_coding	1	268355035	268365598
ENSSSCG00000023585	-1.94277	4.11672	16.461	4.96601e-05	0.00239397	SERINC2	serine incorporator 2 precursor	protein_coding	6	87995655	88017140
ENSSSCG00000002993	-1.94237	2.29341	11.5733	0.00066907	0.0183559	CYP2A19	cytochrome P450 2A19	protein_coding	6	49053993	49064190
ENSSSCG00000004401	-1.93873	3.32355	15.2573	9.38154e-05	0.00395725	DDO	D-aspartate oxidase	protein_coding	1	76391112	76417944
ENSSSCG00000036870	-1.93758	2.96969	9.50212	0.00205235	0.0414705	RTN2	reticulon-2	protein_coding	6	51854455	51869252
ENSSSCG00000038036	-1.9354	0.25866	9.78252	0.00176178	0.0370413			protein_coding	1	261896308	261945723
ENSSSCG00000022247	-1.92803	3.15121	10.9203	0.000951143	0.0238192	PROSER2	proline and serine rich 2	protein_coding	10	59681505	60077310
ENSSSCG00000004236	-1.9269	3.96555	16.7316	4.3057e-05	0.00211339	PKIB	cAMP-dependent protein kinase inhibitor beta	protein_coding	1	39913723	40022976
ENSSSCG00000031155	-1.92379	0.574557	12.8362	0.000339983	0.0107979	RASD2	RASD family member 2	protein_coding	AEMK02000361.1	2091783	2100580
ENSSSCG00000007437	-1.92266	0.398531	11.2378	0.000801502	0.0210861	SLC12A5	solute carrier family 12 member 5	protein_coding	17	48192017	48231294
ENSSSCG00000022649	-1.92184	2.22801	11.7863	0.000596691	0.0167098	SLC7A11	solute carrier family 7 member 11	protein_coding	8	88608030	88734637
ENSSSCG00000016258	-1.91915	0.631101	11.7356	0.000613145	0.0171211	DNER	delta/notch like EGF repeat containing	protein_coding	15	130414163	130753517
ENSSSCG00000011867	-1.9166	8.24852	11.9759	0.000538938	0.0157119	MYLK	myosin light chain kinase	protein_coding	13	136619308	136809673
ENSSSCG00000017510	-1.9165	3.36234	9.48705	0.00206928	0.0416882	CACNB1	calcium voltage-gated channel auxiliary subunit beta 1	protein_coding	12	23037816	23063923
ENSSSCG00000028148	-1.91537	5.63038	29.2235	6.44925e-08	8.06037e-06	DMD	dystrophin	protein_coding	X	27028233	29012837
ENSSSCG00000032015	-1.914	4.63343	9.23166	0.00237866	0.0464619	SH3BGRL2	SH3 domain binding glutamate rich protein like 2	protein_coding	1	86417486	86481523
ENSSSCG00000012644	-1.91203	2.90492	12.4895	0.00040925	0.0126012	TENM1	teneurin transmembrane protein 1	protein_coding	X	101823478	102206241
ENSSSCG00000022728	-1.90402	1.49579	10.8468	0.000989683	0.0244666	HOXC10	homeobox C10	protein_coding	5	19197808	19202972
ENSSSCG00000000188	-1.89928	1.17414	11.8436	0.000578605	0.0163389	DHH	desert hedgehog	protein_coding	5	15114527	15119577
ENSSSCG00000009666	-1.89577	5.48428	18.2542	1.93304e-05	0.00106935	EPHX2	bifunctional epoxide hydrolase 2	protein_coding	14	11216651	11293411
ENSSSCG00000015790	-1.88913	5.90185	17.7753	2.4859e-05	0.00131839	SLC25A4	solute carrier family 25 member 4	protein_coding	15	46193493	46200987
ENSSSCG00000015335	-1.88411	1.64096	10.7316	0.0010532	0.0253407	DYNC1I1	dynein cytoplasmic 1 intermediate chain 1	protein_coding	9	75336441	75760520
ENSSSCG00000029296	-1.87804	0.885936	11.7295	0.000615183	0.0171211	FOXC2	forkhead box C2	protein_coding	6	2552862	2554367
ENSSSCG00000004250	-1.87692	1.28051	11.4387	0.000719313	0.0195358	SLC35F1	solute carrier family 35 member F1	protein_coding	1	43653375	43809924
ENSSSCG00000039797	-1.87321	5.06476	23.0725	1.56006e-06	0.000125344	APCDD1	APC down-regulated 1	protein_coding	6	97992233	98027373
ENSSSCG00000000660	-1.8611	5.78763	41.1951	1.37766e-10	6.19856e-08	A2M	alpha-2-macroglobulin	protein_coding	5	62437647	62485537
ENSSSCG00000015474	-1.85132	1.81208	10.4843	0.00120394	0.0279224	PPFIA4	PTPRF interacting protein alpha 4	protein_coding	9	113727852	113777766
ENSSSCG00000003901	-1.80892	1.67174	11.0226	0.000900101	0.022967	FAAH	fatty-acid amide hydrolase 1	protein_coding	6	165060283	165079767
ENSSSCG00000037530	-1.80658	2.98101	9.35808	0.00222004	0.044043			protein_coding	14	131621319	131749925
ENSSSCG00000007866	-1.79911	0.858816	10.5728	0.00114766	0.0270352	TMC7	transmembrane channel like 7	protein_coding	3	26305453	26360878
ENSSSCG00000026842	-1.79631	2.12595	11.3441	0.000756872	0.0202704	CDH18	cadherin 18	protein_coding	16	8094693	8578236
ENSSSCG00000011524	-1.79226	3.56276	16.0311	6.23096e-05	0.00286073	CHL1	cell adhesion molecule L1 like	protein_coding	13	56804304	57034184
ENSSSCG00000014256	-1.78957	6.31282	10.831	0.000998121	0.0245851	FBN2	fibrillin 2	protein_coding	2	131152210	131370081
ENSSSCG00000023322	-1.78546	1.69105	9.65055	0.00189295	0.0388904			protein_coding	6	96062785	96081595
ENSSSCG00000022948	-1.78225	2.01053	10.1153	0.00147043	0.0322206	SLC7A9	B(0,+)-type amino acid transporter 1	protein_coding	6	42664352	42706762
ENSSSCG00000015268	-1.7822	6.41862	10.9652	0.000928383	0.0235343	FMO1	Dimethylaniline monooxygenase	protein_coding	9	63812103	63895080
ENSSSCG00000008147	-1.78159	3.82342	12.6364	0.000378306	0.0117658	FHL2	four and a half LIM domains 2	protein_coding	3	49400982	49464618
ENSSSCG00000008624	-1.77851	6.006	11.9	0.000561332	0.0160867	LPIN1	phosphatidate phosphatase LPIN1	protein_coding	3	124940547	125074509
ENSSSCG00000002257	-1.77638	3.06759	16.4397	5.02234e-05	0.00241251	MCTP2	multiple C2 and transmembrane domain containing 2	protein_coding	7	84725921	84962894
ENSSSCG00000009789	-1.76853	4.08808	11.9153	0.000556735	0.0160272	HCAR1	hydroxycarboxylic acid receptor 1	protein_coding	14	30105257	30108165
ENSSSCG00000003812	-1.75653	7.05067	15.5865	7.88144e-05	0.00348799	PGM1	phosphoglucomutase-1	protein_coding	6	148851184	148913792
ENSSSCG00000015766	-1.7554	3.4688	23.1174	1.52402e-06	0.000123923	WDR17	WD repeat domain 17	protein_coding	15	38589308	38705784
ENSSSCG00000038786	-1.75288	2.11283	13.403	0.000251219	0.00862839			protein_coding	1	108404064	108411768
ENSSSCG00000036547	-1.75233	3.71336	13.8774	0.000195129	0.00708026	METTL7B	methyltransferase like 7B	protein_coding	5	21123863	21128329
ENSSSCG00000024481	-1.74089	6.85768	9.89611	0.00165628	0.0353388			protein_coding	4	100646940	100877733
ENSSSCG00000027941	-1.738	4.67049	12.4439	0.000419354	0.0127201	LSAMP	limbic system-associated membrane protein precursor	protein_coding	13	143675506	144304151
ENSSSCG00000011168	-1.73581	0.774102	12.4097	0.000427119	0.0128976	ZNF510	zinc finger protein 510	protein_coding	10	25371231	25391521
ENSSSCG00000010814	-1.73523	0.587496	9.70349	0.00183919	0.0381928	ESRRG	estrogen related receptor gamma	protein_coding	10	6662352	7040900
ENSSSCG00000000214	-1.71576	6.02485	21.5433	3.45931e-06	0.000248371	GPD1	glycerol-3-phosphate dehydrogenase	protein_coding	5	16007448	16021674
ENSSSCG00000015512	-1.71488	3.18301	9.32394	0.00226179	0.0445038	PAPPA2	pappalysin 2	protein_coding	9	118364592	118632771
ENSSSCG00000002443	-1.71364	3.81583	12.0761	0.000510725	0.0150191	TC2N	tandem C2 domains, nuclear	protein_coding	7	113337825	113392337
ENSSSCG00000004549	-1.70903	3.00071	16.9443	3.84925e-05	0.0019387	RBPMS2	RNA binding protein, mRNA processing factor 2	protein_coding	1	107259352	107296524
ENSSSCG00000035335	-1.7081	0.166666	10.9207	0.000950969	0.0238192	FGL1	fibrinogen like 1	protein_coding	17	5547229	5596430
ENSSSCG00000026180	-1.70014	0.493459	9.86091	0.00168827	0.0357896			protein_coding	3	90489183	90914537
ENSSSCG00000014259	-1.69936	3.7091	15.1383	9.9918e-05	0.00416263	ADAMTS19	ADAM metallopeptidase with thrombospondin type 1 motif 19	protein_coding	2	132144862	132409660
ENSSSCG00000011070	-1.69771	3.40166	10.7405	0.00104814	0.0253092	MPP7	membrane palmitoylated protein 7	protein_coding	10	39532370	39798363
ENSSSCG00000001045	-1.69738	0.620635	10.3636	0.00128523	0.0292546	ELOVL2	ELOVL fatty acid elongase 2	protein_coding	7	7650380	7773419
ENSSSCG00000025992	-1.69086	3.01618	20.2532	6.78414e-06	0.000446694			protein_coding	1	31859952	31959879
ENSSSCG00000003768	-1.68787	6.00019	16.6161	4.57614e-05	0.0022219			protein_coding	6	135318764	135382821
ENSSSCG00000032522	-1.68477	3.38962	13.3477	0.000258734	0.00877484			protein_coding	15	121451383	121473540
ENSSSCG00000038439	-1.67899	3.76298	14.6059	0.000132502	0.00526034	PRX	periaxin	protein_coding	6	48675418	48685783
ENSSSCG00000006413	-1.65515	2.84659	16.3279	5.32743e-05	0.00251432	FCER1A	Fc fragment of IgE receptor Ia	protein_coding	4	91118284	91125488
ENSSSCG00000000607	-1.64522	4.75682	16.9336	3.87097e-05	0.00194239	ART4	ecto-ADP-ribosyltransferase 4 isoform 1	protein_coding	5	57708644	57728635
ENSSSCG00000037487	-1.63444	5.44576	16.6891	4.40329e-05	0.00215346			protein_coding	12	20015321	20024890
ENSSSCG00000007198	-1.62932	2.80546	14.331	0.000153317	0.00578064	ANGPT4	angiopoietin 4	protein_coding	17	34348356	34395821
ENSSSCG00000009194	-1.62681	0.174572	9.22912	0.00238196	0.0464619	HPGDS	hematopoietic prostaglandin D synthase	protein_coding	8	125382952	125405815
ENSSSCG00000011250	-1.62424	6.39947	22.689	1.9045e-06	0.000148595	ACAA1	acetyl-CoA acyltransferase 1	protein_coding	13	22964875	23020143
ENSSSCG00000001849	-1.61526	6.41702	13.6166	0.000224197	0.00783089	ANPEP	aminopeptidase N	protein_coding	7	55351083	55373894
ENSSSCG00000004937	-1.60245	0.63621	9.89481	0.00165746	0.0353388	SLC24A1	solute carrier family 24 member 1	protein_coding	1	163630366	163658318
ENSSSCG00000016018	-1.59556	4.31982	21.1498	4.24737e-06	0.000300162	FRZB	secreted frizzled-related protein 3 precursor	protein_coding	15	88332857	88377247
ENSSSCG00000008550	-1.59501	5.47396	25.6563	4.07958e-07	3.8779e-05	SLC5A6	solute carrier family 5 member 6	protein_coding	3	111919312	111976091
ENSSSCG00000009222	-1.59479	9.31063	12.4731	0.00041286	0.0126654	SPARCL1	SPARC-like protein 1 precursor	protein_coding	8	131386947	131435742
ENSSSCG00000038006	-1.5926	2.31014	10.2969	0.00133255	0.0299779	SLC25A33	solute carrier family 25 member 33	protein_coding	6	69934795	69973264
ENSSSCG00000035601	-1.59258	3.97177	10.5318	0.0011734	0.0273079	HAS3	hyaluronan synthase 3	protein_coding	6	17844974	17856082
ENSSSCG00000003640	-1.5901	0.268498	9.30214	0.00228886	0.0448404	GRIK3	glutamate ionotropic receptor kainate type subunit 3	protein_coding	6	92886610	93128582
ENSSSCG00000040681	-1.57778	9.23309	14.5209	0.000138611	0.00542312	FABP4	Fatty acid-binding protein, adipocyte	protein_coding	4	55096228	55101209
ENSSSCG00000022447	-1.57258	5.03731	12.8389	0.000339486	0.0107979	F3	tissue factor	protein_coding	4	122826644	122840508
ENSSSCG00000039756	-1.56828	1.9222	11.5137	0.000690833	0.0188762	FOXC1	forkhead box C1	protein_coding	7	837171	838805
ENSSSCG00000014310	-1.56593	3.54084	9.09629	0.00256128	0.0491781	CXCL14	C-X-C motif chemokine 14 precursor	protein_coding	2	137803992	137813156
ENSSSCG00000017186	-1.56424	3.4209	13.3626	0.000256687	0.00874938	RNF157	ring finger protein 157	protein_coding	12	5225897	5307061
ENSSSCG00000013734	-1.56033	3.13158	10.3518	0.00129347	0.0293215	HOOK2	hook microtubule tethering protein 2	protein_coding	2	66213823	66239669
ENSSSCG00000040608	-1.5535	5.42646	10.5634	0.00115349	0.0270779	AKR1B1	aldose reductase	protein_coding	18	14734108	14756827
ENSSSCG00000022797	-1.55069	4.88769	19.0695	1.26042e-05	0.000742931	PPP1R3B	protein phosphatase 1 regulatory subunit 3B	protein_coding	15	56002439	56013471
ENSSSCG00000012135	-1.55053	4.43378	14.5873	0.000133815	0.0052814	VEGFD	vascular endothelial growth factor D	protein_coding	X	11893257	11933807
ENSSSCG00000023376	-1.54745	3.34022	9.72354	0.00181922	0.0379185	PARD6G	par-6 family cell polarity regulator gamma	protein_coding	6	128162600	128250694
ENSSSCG00000023710	-1.53922	4.09916	12.842	0.000338925	0.0107979	REEP1	receptor accessory protein 1	protein_coding	3	58435510	58558934
ENSSSCG00000022550	-1.52877	1.847	10.2125	0.00139492	0.0310191	DGKG	diacylglycerol kinase gamma	protein_coding	13	123963505	124182871
ENSSSCG00000035199	-1.52003	3.87361	19.2579	1.14198e-05	0.000688146	PTGES3L	prostaglandin E synthase 3 like	protein_coding	12	19909032	19915852
ENSSSCG00000007085	-1.50447	8.43393	11.2344	0.000802952	0.0210861		Destrin	protein_coding	17	25998126	26050353
ENSSSCG00000035223	-1.50397	6.42897	15.1227	0.000100745	0.00418415	SYNM	synemin	protein_coding	1	137855766	137885644
ENSSSCG00000013339	-1.49635	3.22616	12.4578	0.000416255	0.0127097	ANO3	anoctamin 3	protein_coding	2	33618288	33905069
ENSSSCG00000012525	-1.49361	2.4852	10.0562	0.00151833	0.033079	BEX1	brain expressed, X-linked 1	protein_coding	X	84223050	84224613
ENSSSCG00000027820	-1.48624	4.34431	15.1576	9.88969e-05	0.00413285	CD200	CD200 molecule	protein_coding	13	147465863	147522836
ENSSSCG00000001793	-1.48561	6.39514	14.338	0.000152747	0.0057753	ADAMTSL3	ADAMTS like 3	protein_coding	7	51006366	51363704
ENSSSCG00000007358	-1.48431	2.22099	9.93117	0.00162503	0.0349591	EMILIN3	elastin microfibril interfacer 3	protein_coding	17	44008021	44014677
ENSSSCG00000040843	-1.47737	2.20883	9.71956	0.00182317	0.0379185			protein_coding	13	195950999	195975657
ENSSSCG00000033000	-1.46332	4.77714	19.3845	1.06872e-05	0.000652741	TIMP4	TIMP metallopeptidase inhibitor 4	protein_coding	13	68179806	68213261
ENSSSCG00000015342	-1.46299	4.54068	10.1619	0.00143369	0.0315693	COL28A1	collagen type XXVIII alpha 1 chain	protein_coding	9	77671006	77832851
ENSSSCG00000027312	-1.45953	4.93852	11.272	0.00078683	0.0208248	PTCH1	patched 1	protein_coding	10	26626659	26703223
ENSSSCG00000015781	-1.45581	4.00045	10.6896	0.00107737	0.0257472	ENPP6	ectonucleotide pyrophosphatase/phosphodiesterase 6	protein_coding	15	45357680	45441075
ENSSSCG00000040411	-1.44998	4.99781	11.1969	0.00081933	0.0213913	CCDC69	coiled-coil domain containing 69	protein_coding	16	71778420	71820841
ENSSSCG00000021997	-1.44555	5.17361	10.1407	0.00145028	0.0318792	ALS2CL	ALS2 C-terminal like	protein_coding	13	29596700	29618919
ENSSSCG00000036145	-1.44258	3.8652	12.5161	0.000403471	0.0124909	PRKAA2	5'-AMP-activated protein kinase catalytic subunit alpha-2	protein_coding	6	155683390	155754278
ENSSSCG00000011721	-1.4358	3.60203	10.5459	0.00116444	0.0271682	P2RY1	purinergic receptor P2Y1	protein_coding	13	92991400	92997699
ENSSSCG00000014362	-1.43263	2.71508	9.15975	0.00247396	0.0479104	HBEGF	Proheparin-binding EGF-like growth factor Heparin-binding EGF-like growth factor	protein_coding	2	142102458	142115196
ENSSSCG00000000133	-1.4326	5.13323	14.1741	0.000166649	0.00621389	TST	thiosulfate sulfurtransferase	protein_coding	5	10746890	10763360
ENSSSCG00000010925	-1.42099	6.90742	13.3637	0.000256543	0.00874938	PPP1R12B	protein phosphatase 1 regulatory subunit 12B	protein_coding	10	24465041	24637358
ENSSSCG00000010831	-1.41714	3.61606	14.9424	0.000110841	0.0045475	DUSP10	dual specificity phosphatase 10	protein_coding	10	10866448	10921056
ENSSSCG00000038969	-1.40823	5.84787	19.5681	9.70757e-06	0.000601068	DMPK	DM1 protein kinase	protein_coding	6	52098570	52110204
ENSSSCG00000012680	-1.38552	6.81342	16.4213	5.07118e-05	0.00241875	GPC3	glypican 3	protein_coding	X	109536447	110060245
ENSSSCG00000037791	-1.37987	4.10321	9.90049	0.00165235	0.0353388	NKD2	naked cuticle homolog 2	protein_coding	16	79399139	79420313
ENSSSCG00000021588	-1.37657	2.98743	11.0584	0.000882871	0.0225701	DAPK2	death-associated protein kinase 2	protein_coding	1	107997285	108132782
ENSSSCG00000034163	-1.35219	3.9738	10.097	0.00148509	0.0324364	PLN	Cardiac phospholamban	protein_coding	1	43449758	43449916
ENSSSCG00000026473	-1.35133	5.27305	11.2144	0.000811644	0.021273	ABCA8	ATP binding cassette subfamily A member 8	protein_coding	12	11374028	11447292
ENSSSCG00000036237	-1.3477	6.24971	10.6867	0.00107911	0.0257472	ITGA7	integrin subunit alpha 7	protein_coding	5	21127015	21147909
ENSSSCG00000010017	-1.34322	6.75454	9.68984	0.0018529	0.0383596	SMTN	smoothelin	protein_coding	14	47879317	47902699
ENSSSCG00000002444	-1.33654	8.2989	9.96055	0.0015993	0.0345952	FBLN5	fibulin 5	protein_coding	7	113423632	113512182
ENSSSCG00000017861	-1.33337	3.27502	10.4392	0.00123366	0.0283898	ASPA	aspartoacylase	protein_coding	12	49610482	49639922
ENSSSCG00000028905	-1.32987	3.96643	17.1501	3.45382e-05	0.00177261	TNIK	TRAF2 and NCK interacting kinase	protein_coding	13	109643895	110052259
ENSSSCG00000007058	-1.32783	4.9966	18.0826	2.11527e-05	0.00115595	PLCB4	phospholipase C beta 4	protein_coding	17	17916027	18402537
ENSSSCG00000021386	-1.3258	5.39815	16.8773	3.98761e-05	0.00198843	PTGR1	prostaglandin reductase 1	protein_coding	1	252372015	252452971
ENSSSCG00000028567	-1.30887	5.28392	12.4868	0.000409832	0.0126012			protein_coding	2	57728025	57745684
ENSSSCG00000040334	-1.29973	6.6399	19.9519	7.94148e-06	0.000508029	CBX6	chromobox 6	protein_coding	5	9180675	9191498
ENSSSCG00000005994	-1.29114	5.23796	22.4658	2.13914e-06	0.000162214	SNTB1	syntrophin beta 1	protein_coding	4	18288756	18524583
ENSSSCG00000033807	-1.28889	4.43343	10.3357	0.00130485	0.0294529	C14orf132	chromosome 14 open reading frame 132	protein_coding	7	117242671	117290347
ENSSSCG00000016863	-1.2874	6.82837	11.9023	0.000560636	0.0160867	OXCT1	Succinyl-CoA:3-ketoacid coenzyme A transferase 1, mitochondrial	protein_coding	16	26512397	26660442
ENSSSCG00000006717	-1.28284	4.31171	10.792	0.00101942	0.0248827	PHGDH	D-3-phosphoglycerate dehydrogenase	protein_coding	4	101445977	101478147
ENSSSCG00000033844	-1.28118	5.90028	14.4485	0.000144044	0.00558708	CYP1B1	cytochrome P450 family 1 subfamily B member 1	protein_coding	3	102195741	102206375
ENSSSCG00000032213	-1.27372	7.43961	12.4521	0.000417514	0.0127097	DBI	Acyl-CoA-binding protein DBI(32-86)	protein_coding	15	24895490	24900710
ENSSSCG00000009111	-1.27359	7.35963	13.1725	0.000284089	0.00939861	SYNPO2	synaptopodin 2	protein_coding	8	104677583	104844171
ENSSSCG00000032709	-1.26473	5.01727	16.753	4.25742e-05	0.00209732		ADP-ribosylation factor-like protein 4A	protein_coding	9	82225272	82230694
ENSSSCG00000006059	-1.26126	3.96218	12.7619	0.000353743	0.0111301	NCALD	neurocalcin-delta	protein_coding	4	34924371	35369392
ENSSSCG00000000810	-1.25425	3.893	14.3488	0.00015188	0.0057753	AMIGO2	adhesion molecule with Ig like domain 2	protein_coding	5	77642195	77645753
ENSSSCG00000024158	-1.25026	3.20915	10.8793	0.000972473	0.0241295	ANO1	anoctamin 1	protein_coding	2	3200477	3356630
ENSSSCG00000016618	-1.22361	6.92997	13.7928	0.000204119	0.00730821	CPED1	cadherin like and PC-esterase domain containing 1	protein_coding	18	25654451	25937923
ENSSSCG00000001090	-1.22179	3.9577	11.8522	0.000575938	0.0162977	ALDH5A1	succinate-semialdehyde dehydrogenase, mitochondrial	protein_coding	7	19351361	19379098
ENSSSCG00000008237	-1.20658	8.06288	9.81486	0.00173108	0.0365095	RETSAT	retinol saturase	protein_coding	3	59399688	59418355
ENSSSCG00000010330	-1.20631	2.99989	9.31542	0.00227233	0.044594	PPIF	peptidylprolyl isomerase F	protein_coding	14	81667266	81681781
ENSSSCG00000011398	-1.20198	5.5697	9.68516	0.00185763	0.0383985	SEMA3F	semaphorin 3F	protein_coding	13	32641354	32673653
ENSSSCG00000017256	-1.19831	6.55011	9.3149	0.00227298	0.044594	ABCA6	ATP binding cassette subfamily A member 6	protein_coding	12	11225408	11286018
ENSSSCG00000032684	-1.18485	4.40883	10.1859	0.00141522	0.0312646	BOK	BOK, BCL2 family apoptosis regulator	protein_coding	15	140171129	140186481
ENSSSCG00000009477	-1.17032	4.28368	13.3015	0.000265196	0.00894905	EDNRB	Endothelin receptor type B	protein_coding	11	50073161	50102814
ENSSSCG00000012841	-1.16712	6.44086	11.8236	0.000584832	0.016446	PNPLA2	patatin-like phospholipase domain-containing protein 2	protein_coding	2	513062	518182
ENSSSCG00000012572	-1.16468	7.44549	9.92952	0.00162649	0.0349591	COL4A5	collagen type IV alpha 5 chain	protein_coding	X	88958616	89183372
ENSSSCG00000017583	-1.12844	4.51505	9.93813	0.0016189	0.0349591	SGCA	alpha-sarcoglycan precursor	protein_coding	12	26356809	26372155
ENSSSCG00000011133	-1.12844	5.24447	13.1409	0.000288916	0.00953493	PFKFB3	6-phosphofructo-2-kinase/fructose-2,6-biphosphatase 3	protein_coding	10	64776318	64859050
ENSSSCG00000006325	-1.12248	6.35146	14.4294	0.000145516	0.00562799	MGST3	microsomal glutathione S-transferase 3	protein_coding	4	85069603	85094981
ENSSSCG00000035867	-1.10761	3.65384	10.6144	0.0011221	0.0265256	GFOD1	glucose-fructose oxidoreductase domain containing 1	protein_coding	7	9735935	9853732
ENSSSCG00000036223	-1.10731	4.17704	10.2491	0.00136753	0.0305611	ACKR1	atypical chemokine receptor 1	protein_coding	4	91221889	91225651
ENSSSCG00000032941	-1.09829	5.59771	10.7369	0.00105022	0.0253142	SIK2	salt inducible kinase 2	protein_coding	9	39368513	39482546
ENSSSCG00000037065	-1.09779	6.67217	11.1644	0.000833828	0.0216443	EMP2	epithelial membrane protein 2	protein_coding	3	32450510	32493247
ENSSSCG00000010966	-1.0291	4.44006	9.86013	0.00168899	0.0357896	CCL19	C-C motif chemokine 19 precursor	protein_coding	10	32110119	32112737
ENSSSCG00000011729	-1.02656	4.26675	9.55689	0.001992	0.0403119			protein_coding	13	99574381	99633024
ENSSSCG00000012126	-1.01936	6.11705	12.1283	0.000496632	0.0146772			protein_coding	X	10429404	10582431
ENSSSCG00000020720	-1.00066	4.52888	9.16913	0.00246132	0.047734	MRVI1	murine retrovirus integration site 1 homolog	protein_coding	2	48783938	48929568
ENSSSCG00000007264	-0.999843	4.25483	11.1289	0.000849912	0.0219772			protein_coding	17	36877573	36946642
ENSSSCG00000001500	-0.998012	4.67875	9.75656	0.00178684	0.0374516			protein_coding	7	29398380	29496662
ENSSSCG00000011119	-0.991242	5.30693	14.8634	0.000115583	0.00471341	ECHDC3	enoyl-CoA hydratase domain containing 3	protein_coding	10	60117313	60133627
ENSSSCG00000010826	-0.987182	6.70787	9.80333	0.00174196	0.0366817	MARC2	mitochondrial amidoxime reducing component 2	protein_coding	10	10156795	10191317
ENSSSCG00000039573	-0.9728	4.6732	9.65115	0.00189233	0.0388904	SLPI	antileukoproteinase	protein_coding	17	47595158	47599301
ENSSSCG00000024134	-0.964475	6.86531	11.863	0.000572593	0.0162977	MGLL	monoglyceride lipase	protein_coding	13	72480390	72568963
ENSSSCG00000033135	-0.950816	4.80179	10.3785	0.00127489	0.0290683	VAMP5	vesicle associated membrane protein 5	protein_coding	3	59176153	59185280
ENSSSCG00000032320	-0.93269	5.15763	10.348	0.00129613	0.0293215	TCIM	transcriptional and immune response regulator	protein_coding	17	9441482	9443050
ENSSSCG00000031299	-0.930529	5.62066	12.0054	0.000530467	0.0155657	TECR	trans-2,3-enoyl-CoA reductase	protein_coding	2	64718889	64752071
ENSSSCG00000023105	-0.920693	6.47674	12.0964	0.000505185	0.0148886	NET1	neuroepithelial cell transforming 1	protein_coding	10	65428013	65461594
ENSSSCG00000009338	-0.906371	4.64143	11.7319	0.000614362	0.0171211	FRY	FRY microtubule binding protein	protein_coding	11	8518847	8763899
ENSSSCG00000017835	-0.884811	5.39075	9.89214	0.00165986	0.0353388	CLUH	clustered mitochondria homolog	protein_coding	12	48733523	48763337
ENSSSCG00000003465	-0.871005	4.95962	9.8392	0.00170831	0.0361424	FBLIM1	filamin binding LIM protein 1	protein_coding	6	74931820	74962295
ENSSSCG00000025631	-0.863614	4.88103	10.4378	0.00123461	0.0283898			protein_coding	2	76648084	76655828
ENSSSCG00000033189	-0.844615	5.86736	10.189	0.00141281	0.0312624	FAM107A	protein FAM107A	protein_coding	13	40276899	40308008
Upregulated genes
Ensembl Gene ID	logFC	logCPM	LR	PValue	FDR	Gene name	Gene description	Gene type	Chromosome	Gene start (bp)	Gene end (bp)
ENSSSCG00000029289	7.13214	4.61516	100.017	1.51059e-23	1.0195e-19			protein_coding	17	30451667	30455111
ENSSSCG00000034838	6.72288	3.04892	132.054	1.45573e-30	1.96495e-26	MAP1LC3C	microtubule associated protein 1 light chain 3 gamma	protein_coding	10	15372943	15382939
ENSSSCG00000039102	5.01074	0.0976479	28.3022	1.03776e-07	1.19724e-05			IG_V_gene	AEMK02000525.1	8539	8835
ENSSSCG00000036318	4.69543	1.00149	25.6231	4.15048e-07	3.8905e-05			IG_C_gene	AEMK02000452.1	3633570	3633896
ENSSSCG00000036983	4.66779	4.37118	21.6925	3.20032e-06	0.000232247			protein_coding	AEMK02000452.1	3657968	3660481
ENSSSCG00000039804	4.54589	0.697039	29.1472	6.70832e-08	8.30724e-06			protein_coding	AEMK02000566.1	52703	57451
ENSSSCG00000007678	4.53995	1.50472	38.9387	4.37319e-10	1.34158e-07	COL26A1	collagen type XXVI alpha 1 chain	protein_coding	3	9003910	9162591
ENSSSCG00000038719	4.53295	-0.0252949	24.4604	7.58538e-07	6.69199e-05			protein_coding	14	48858102	49012754
ENSSSCG00000036203	4.43732	1.37085	22.0786	2.61705e-06	0.000194093			IG_C_gene	AEMK02000452.1	3633151	3633477
ENSSSCG00000039111	4.42149	3.30362	30.4181	3.48263e-08	5.10963e-06			IG_C_gene	AEMK02000452.1	3676157	3676483
ENSSSCG00000037913	4.35877	0.693511	20.6973	5.37923e-06	0.000364869			protein_coding	AEMK02000188.1	46097	51731
ENSSSCG00000033225	4.18929	0.839704	16.4768	4.92503e-05	0.00238273			IG_C_gene	AEMK02000452.1	3699654	3699947
ENSSSCG00000008957	4.1833	1.90185	24.6987	6.70284e-07	5.99172e-05	AMCF-II	Alveolar macrophage chemotactic factor 2	protein_coding	8	70007995	70010425
ENSSSCG00000040381	4.10554	3.49596	30.0583	4.19249e-08	5.89482e-06			IG_C_gene	AEMK02000452.1	3676575	3676901
ENSSSCG00000002720	4.05182	2.19483	41.5059	1.17514e-10	5.96201e-08			protein_coding	6	13265957	13279997
ENSSSCG00000035443	3.8747	0.366051	25.7406	3.90529e-07	3.73855e-05			protein_coding	14	48752438	48765031
ENSSSCG00000032582	3.85217	3.27084	27.8834	1.28849e-07	1.43736e-05			protein_coding	14	48828406	48830777
ENSSSCG00000032431	3.79804	0.388902	25.7694	3.84746e-07	3.70951e-05	TMEM52B	transmembrane protein 52B	protein_coding	5	61778077	61788963
ENSSSCG00000033417	3.79787	1.39932	17.8158	2.43349e-05	0.00129831			IG_C_gene	AEMK02000452.1	3634372	3634665
ENSSSCG00000037009	3.69143	2.4082	18.0404	2.16267e-05	0.00117236			protein_coding	AEMK02000452.1	3614662	3616271
ENSSSCG00000032343	3.64497	1.63704	13.5323	0.000234488	0.0081036			protein_coding	12	39478892	39557358
ENSSSCG00000031037	3.60094	2.66701	21.7434	3.11659e-06	0.000227393			protein_coding	14	48841940	48842417
ENSSSCG00000009921	3.58199	2.86898	19.1154	1.23047e-05	0.00072846	OASL	2'-5'-oligoadenylate synthase-like protein	protein_coding	14	40900050	40917266
ENSSSCG00000020439	3.48607	3.24532	14.0529	0.000177735	0.00655483	RF00009	ribonuclease P RNA component H1	ribozyme	7	78551527	78551853
ENSSSCG00000017010	3.36254	2.12449	23.408	1.31031e-06	0.000111237	FAM196B	family with sequence similarity 196 member B	protein_coding	16	53941547	54058858
ENSSSCG00000025708	3.35023	1.29254	29.9626	4.40456e-08	6.00533e-06	GABRA3	gamma-aminobutyric acid type A receptor alpha3 subunit	protein_coding	X	123456953	123685457
ENSSSCG00000036224	3.34624	3.78102	24.0439	9.41639e-07	8.2534e-05			protein_coding	3	57214452	57323512
ENSSSCG00000030775	3.20571	1.16013	13.1796	0.00028301	0.00939735			IG_V_gene	14	48800439	48800732
ENSSSCG00000019556	3.15435	4.95695	14.5306	0.000137899	0.00541092	RF00100		misc_RNA	7	46656764	46657094
ENSSSCG00000032395	3.10974	5.07679	11.7971	0.000593218	0.0166471			protein_coding	AEMK02000489.1	50193	51310
ENSSSCG00000037358	3.05738	1.10027	13.5303	0.000234739	0.0081036		serum amyloid A-3 protein precursor	protein_coding	2	41020698	41027785
ENSSSCG00000035379	2.88386	4.53383	28.9988	7.2425e-08	8.65126e-06	JCHAIN	joining chain of multimeric IgA and IgM	protein_coding	8	67439218	67495044
ENSSSCG00000028674	2.84279	7.63018	22.5872	2.00815e-06	0.000154287	CR2	complement C3d receptor 2	protein_coding	9	68025553	68065152
ENSSSCG00000001832	2.83988	2.63078	16.8681	4.0069e-05	0.00198843	ACAN	aggrecan core protein precursor	protein_coding	7	54449588	54520153
ENSSSCG00000037141	2.83817	0.478013	19.3915	1.06479e-05	0.000652741			IG_C_gene	AEMK02000452.1	3583071	3583463
ENSSSCG00000021573	2.68472	2.34949	14.3439	0.000152273	0.0057753	KCNJ5	G protein-activated inward rectifier potassium channel 4	protein_coding	9	55836701	55864941
ENSSSCG00000011837	2.67088	0.162931	21.0948	4.37107e-06	0.000307295	MELTF	melanotransferrin	protein_coding	13	133094863	133122065
ENSSSCG00000023125	2.67062	0.232791	13.9223	0.000190524	0.00695051	CNTNAP4	contactin associated protein like 4	protein_coding	6	11317846	11589630
ENSSSCG00000027409	2.61898	2.97058	15.4181	8.61582e-05	0.00375149	TCF23	transcription factor 23	protein_coding	3	111975860	111983920
ENSSSCG00000006336	2.60876	0.542983	14.0559	0.000177454	0.00655483	CCDC190	coiled-coil domain containing 190	protein_coding	4	87560094	87569752
ENSSSCG00000024392	2.60204	0.937211	20.5378	5.84658e-06	0.000394444	THEMIS	thymocyte selection associated	protein_coding	1	35333473	35521353
ENSSSCG00000008648	2.51626	7.27088	14.1512	0.000168686	0.00627252	RSAD2	radical S-adenosyl methionine domain-containing protein 2	protein_coding	3	128880859	128898072
ENSSSCG00000002782	2.50588	1.24803	15.4211	8.60235e-05	0.00375149	PLEKHG4	pleckstrin homology and RhoGEF domain containing G4	protein_coding	6	27923816	27932035
ENSSSCG00000010505	2.48821	1.8597	11.8592	0.000573778	0.0162977	DNTT	DNA nucleotidylexotransferase	protein_coding	14	107750796	107784603
ENSSSCG00000034570	2.45835	9.82469	12.8402	0.000339254	0.0107979	IFI6	interferon alpha inducible protein 6	protein_coding	6	84852773	84857979
ENSSSCG00000036943	2.42632	0.561628	13.3185	0.000262801	0.00889045	C11orf87	chromosome 11 open reading frame 87	protein_coding	9	37613308	37620660
ENSSSCG00000016838	2.39666	2.24108	28.182	1.10429e-07	1.24214e-05	RANBP3L	RAN binding protein 3 like	protein_coding	16	21560501	21611882
ENSSSCG00000002980	2.37104	-0.24986	15.8264	6.9427e-05	0.00314472			protein_coding	14	132240890	132247816
ENSSSCG00000005953	2.36261	0.989047	10.8509	0.000987493	0.0244572	KCNQ3	potassium voltage-gated channel subfamily Q member 3	protein_coding	4	8721328	8970114
ENSSSCG00000015488	2.35923	-0.117063	15.3542	8.91224e-05	0.00382219		tumor necrosis factor ligand superfamily member 4	protein_coding	9	115553329	115572267
ENSSSCG00000039553	2.34706	2.84463	20.1691	7.08897e-06	0.000462256	ASPG	asparaginase	protein_coding	AEMK02000452.1	2502439	2527263
ENSSSCG00000038848	2.33476	2.4888	10.7241	0.00105748	0.025397	IL22RA1	interleukin 22 receptor subunit alpha 1	protein_coding	6	81867848	81885589
ENSSSCG00000015507	2.32995	4.57179	9.12058	0.00252749	0.0486976	TNN	tenascin N	protein_coding	9	117174743	117244391
ENSSSCG00000000647	2.30218	5.51911	20.204	6.96066e-06	0.000456092	OLR1	oxidized low-density lipoprotein receptor 1	protein_coding	5	61799356	61809691
ENSSSCG00000009138	2.27793	8.27134	30.9693	2.62137e-08	4.11433e-06			protein_coding	8	112433640	112470946
ENSSSCG00000006736	2.27619	5.25003	10.2724	0.00135037	0.0303283	CD2	T-cell surface antigen CD2 precursor	protein_coding	4	103962527	103977913
ENSSSCG00000009240	2.24043	7.30608	20.8725	4.90886e-06	0.000339933	PLAC8	placenta specific 8	protein_coding	8	135250805	135279050
ENSSSCG00000037395	2.22734	0.519376	13.1221	0.000291827	0.00960752	CLIC3	chloride intracellular channel 3	protein_coding	AEMK02000682.1	873505	878018
ENSSSCG00000017886	2.22038	6.22898	13.7373	0.000210241	0.00746797	FBXO39	F-box protein 39	protein_coding	12	50635905	50659642
ENSSSCG00000036379	2.18821	0.81532	11.1836	0.000825248	0.0214919			lincRNA	3	21638532	21650281
ENSSSCG00000036383	2.10755	8.71165	11.9479	0.000547096	0.015847	LGALS3BP	galectin 3 binding protein	protein_coding	12	3212470	3222850
ENSSSCG00000004452	2.08306	5.43613	18.9007	1.37701e-05	0.000804627	PRSS35	serine protease 35	protein_coding	1	82714898	82734872
ENSSSCG00000009237	2.08122	4.15854	15.378	8.80081e-05	0.00379531	HPSE	heparanase precursor	protein_coding	8	135081151	135123029
ENSSSCG00000003521	2.07557	2.4837	16.0573	6.14557e-05	0.00283116		protein Wnt-4	protein_coding	6	80112277	80139670
ENSSSCG00000003755	2.0703	4.23997	33.8982	5.80734e-09	1.14422e-06	MCOLN2	mucolipin 2	protein_coding	6	128775887	128839053
ENSSSCG00000032249	2.06827	0.0416847	13.1882	0.000281723	0.00939735	GBX1	gastrulation brain homeobox 1	protein_coding	18	6058929	6080906
ENSSSCG00000010370	2.05384	7.4831	19.896	8.1772e-06	0.000520641		annexin A8	protein_coding	14	88319211	88337496
ENSSSCG00000035297	2.04095	9.24908	11.8665	0.000571516	0.0162977	ISG12(A)	uncharacterized protein LOC100153902	protein_coding	7	115356203	115365452
ENSSSCG00000034943	2.03686	0.678394	11.9809	0.000537477	0.0157032	GDF6	growth differentiation factor 6	protein_coding	4	40473013	40489032
ENSSSCG00000011877	2.02992	6.00492	26.6106	2.4888e-07	2.48843e-05	CD86	T-lymphocyte activation antigen CD86 precursor	protein_coding	13	138427532	138504306
ENSSSCG00000003669	2.0212	0.896136	11.2953	0.000777018	0.0206055	MFSD2A	major facilitator superfamily domain containing 2A	protein_coding	6	95738805	95756002
ENSSSCG00000037202	1.98565	1.09156	9.19309	0.0024293	0.0472599	CACNG4	calcium voltage-gated channel auxiliary subunit gamma 4	protein_coding	12	13391117	13452174
ENSSSCG00000030877	1.95487	2.53091	14.7015	0.000125946	0.00504455	FRMPD4	FERM and PDZ domain containing 4	protein_coding	X	8873445	9438355
ENSSSCG00000035928	1.94932	3.101	14.2875	0.000156904	0.0058994	CLDN3		pseudogene	3	11018932	11020198
ENSSSCG00000038429	1.94571	2.86951	11.4291	0.000723013	0.0195969			lincRNA	10	66433253	66436118
ENSSSCG00000003508	1.94476	0.470823	12.5047	0.000405939	0.0125386	KIF17	kinesin family member 17	protein_coding	6	78898383	78952925
ENSSSCG00000032241	1.94378	7.81767	18.6549	1.56643e-05	0.000903577	GPNMB	transmembrane glycoprotein NMB precursor	protein_coding	9	92037509	92071499
ENSSSCG00000024954	1.9121	3.83174	15.4386	8.52279e-05	0.00373509	FGF1	fibroblast growth factor 1	protein_coding	2	144133407	144241374
ENSSSCG00000009542	1.89483	4.56364	22.7211	1.873e-06	0.000146987	TNFSF13B	tumor necrosis factor ligand superfamily member 13B	protein_coding	11	75599598	75633041
ENSSSCG00000010452	1.87406	7.89441	11.8524	0.000575865	0.0162977	IFIT1	interferon-induced protein with tetratricopeptide repeats 1	protein_coding	14	101213979	101251108
ENSSSCG00000007135	1.86019	4.70566	27.485	1.58317e-07	1.69783e-05			protein_coding	17	31082969	31195045
ENSSSCG00000006979	1.85688	5.27385	13.6482	0.000220456	0.00774927	MSR1	macrophage scavenger receptor types I and II	protein_coding	17	3857171	3939614
ENSSSCG00000038067	1.85519	-0.322593	11.3602	0.000750346	0.0202123			protein_coding	2	75178462	75185862
ENSSSCG00000013316	1.85141	6.07957	10.1108	0.00147401	0.0322467	WT1	Wilms tumor protein homolog	protein_coding	2	28411450	28456019
ENSSSCG00000003753	1.82491	0.417139	9.13476	0.00250798	0.0484995		PDZK1-interacting protein 1 precursor	protein_coding	6	128637304	128643073
ENSSSCG00000002662	1.81851	2.46683	10.3528	0.00129277	0.0293215	C16orf74	chromosome 16 open reading frame 74	protein_coding	6	3205946	3210734
ENSSSCG00000023785	1.81387	3.76611	13.8139	0.000201842	0.00724591	TMEM156	transmembrane protein 156	protein_coding	8	30287162	30342780
ENSSSCG00000030408	1.81051	7.17536	10.9119	0.00095549	0.0238837	DDX58	probable ATP-dependent RNA helicase DDX58	protein_coding	10	33866114	33967141
ENSSSCG00000037775	1.79951	7.02201	15.0752	0.000103314	0.00427769			protein_coding	AEMK02000452.1	3591646	3841358
ENSSSCG00000017416	1.79741	5.41306	12.6944	0.000366746	0.0114857	DHX58	probable ATP-dependent RNA helicase DHX58	protein_coding	12	20647691	20658777
ENSSSCG00000004179	1.79482	4.42058	15.1893	9.72517e-05	0.00407672	VNN2	vanin 2	protein_coding	1	30962712	30970544
ENSSSCG00000007528	1.7878	2.35829	12.837	0.000339828	0.0107979	PHACTR3	phosphatase and actin regulator 3	protein_coding	17	59628365	59863388
ENSSSCG00000033453	1.76617	7.19829	12.5915	0.000387506	0.0120243	BST2	bone marrow stromal antigen 2	protein_coding	2	60305256	60309728
ENSSSCG00000017920	1.7598	6.46563	21.4929	3.55144e-06	0.000253637		C-X-C motif chemokine 16 precursor	protein_coding	12	52143305	52152589
ENSSSCG00000007146	1.75856	5.91011	18.2687	1.91831e-05	0.00106934	SIGLEC1	sialoadhesin precursor	protein_coding	17	31993886	32024790
ENSSSCG00000002749	1.75246	4.10798	11.2507	0.000795924	0.0209832		Haptoglobin Haptoglobin alpha chain Haptoglobin beta chain	protein_coding	6	14980382	14989624
ENSSSCG00000001422	1.73753	7.39659	12.1272	0.000496925	0.0146772	C2	complement C2 precursor	protein_coding	7	24020323	24034120
ENSSSCG00000012077	1.726	7.69611	11.0864	0.000869612	0.0223097	MX1	interferon-induced GTP-binding protein Mx1	protein_coding	13	204847561	204868477
ENSSSCG00000035621	1.72547	0.157732	10.3219	0.0013146	0.0296235	GABRB1	gamma-aminobutyric acid type A receptor beta1 subunit	protein_coding	8	36978061	37355332
ENSSSCG00000033913	1.72172	4.00387	19.3526	1.0867e-05	0.000660731	C1RL	complement C1r subcomponent like	protein_coding	5	63591517	63641643
ENSSSCG00000033641	1.70613	4.63604	10.9778	0.000922085	0.0234394	COL8A2	collagen type VIII alpha 2 chain	protein_coding	6	92244005	92262808
ENSSSCG00000026890	1.70483	2.44413	9.46979	0.00208884	0.0418401	GALNT6	polypeptide N-acetylgalactosaminyltransferase 6	protein_coding	AEMK02000258.1	24077	89754
ENSSSCG00000033469	1.69771	0.894102	10.2508	0.00136626	0.0305611			lincRNA	AEMK02000499.1	17636	27949
ENSSSCG00000030548	1.68071	5.98794	11.7111	0.000621289	0.0171848	HERC5	HECT and RLD domain containing E3 ubiquitin protein ligase 5	protein_coding	8	130529324	130590841
ENSSSCG00000008937	1.66723	4.3163	11.7156	0.000619792	0.0171848	AMBN	Ameloblastin	protein_coding	8	67381125	67394611
ENSSSCG00000040746	1.66563	4.97317	14.734	0.000123796	0.00497321	LRP2	LDL receptor related protein 2	protein_coding	15	75562237	75754573
ENSSSCG00000014840	1.65665	4.64904	14.0894	0.000174321	0.00646424	P4HA3	prolyl 4-hydroxylase subunit alpha 3	protein_coding	9	8627416	8667755
ENSSSCG00000014565	1.64931	7.434	10.5535	0.00115969	0.0271292			protein_coding	2	123430	154982
ENSSSCG00000038138	1.64789	3.57104	11.5064	0.000693566	0.0189126	TFEC	transcription factor EC	protein_coding	18	30122494	30169386
ENSSSCG00000006025	1.64667	6.30591	10.5444	0.00116539	0.0271682	PKHD1L1	PKHD1 like 1	protein_coding	4	28024891	28176236
ENSSSCG00000004109	1.62382	1.6965	9.55995	0.00198869	0.0403119	ZC3H12D	zinc finger CCCH-type containing 12D	protein_coding	1	16463708	16501366
ENSSSCG00000009881	1.61821	7.81769	9.32417	0.00226151	0.0445038	OAS2	2'-5'-oligoadenylate synthase 2	protein_coding	14	38827673	38860820
ENSSSCG00000008072	1.59097	9.47849	10.5983	0.00113191	0.0267107	ASPN	asporin precursor	protein_coding	3	42163141	42192993
ENSSSCG00000008712	1.58615	3.13503	10.556	0.00115814	0.0271292	PPP2R2C	protein phosphatase 2 regulatory subunit Bgamma	protein_coding	8	4218877	4352039
ENSSSCG00000015047	1.57067	2.31464	10.7847	0.00102343	0.0249354	TTC12	tetratricopeptide repeat domain 12	protein_coding	9	40988895	41032924
ENSSSCG00000036814	1.56594	4.8437	14.3585	0.000151098	0.0057753	CLEC11A	C-type lectin domain containing 11A	protein_coding	6	55503157	55509234
ENSSSCG00000005379	1.56129	4.65535	14.776	0.000121067	0.00489272	GALNT12	polypeptide N-acetylgalactosaminyltransferase 12	protein_coding	1	240595433	240641043
ENSSSCG00000023451	1.55841	3.82509	16.1784	5.76485e-05	0.00268324	KCNK2	potassium channel subfamily K member 2	protein_coding	9	128429092	128659278
ENSSSCG00000006678	1.54261	4.79794	9.76248	0.0017811	0.0373892	FCGR1A	high affinity immunoglobulin gamma Fc receptor I precursor	protein_coding	4	99229307	99242561
ENSSSCG00000017087	1.5381	7.29621	14.2643	0.000158852	0.00595606	GM2A	GM2 ganglioside activator	protein_coding	16	71740319	71754975
ENSSSCG00000007522	1.5197	6.72369	15.8314	6.92449e-05	0.00314472	CTSZ	cathepsin Z precursor	protein_coding	17	59141497	59149377
ENSSSCG00000037572	1.51725	5.32535	11.6298	0.000649027	0.0179153	EPSTI1	epithelial stromal interaction 1	protein_coding	11	24116986	24216215
ENSSSCG00000012076	1.51635	7.74049	9.35734	0.00222094	0.044043	MX2	Interferon-induced GTP-binding protein Mx2	protein_coding	13	204798302	204831975
ENSSSCG00000032652	1.51153	4.22831	12.1895	0.000480585	0.014257			protein_coding	12	39986366	39992685
ENSSSCG00000037430	1.5004	8.42741	9.32465	0.00226091	0.0445038	COL6A6	collagen type VI alpha 6 chain	protein_coding	13	1819082	1948536
ENSSSCG00000008647	1.49114	5.86208	11.8893	0.000564564	0.0161451	CMPK2	cytidine/uridine monophosphate kinase 2	protein_coding	3	128903590	128917867
ENSSSCG00000017749	1.48797	4.4989	10.2021	0.00140279	0.031143			protein_coding	12	43543192	43548564
ENSSSCG00000039271	1.48611	3.19513	11.4389	0.00071923	0.0195358	ST8SIA2	alpha-2,8-sialyltransferase 8B precursor	protein_coding	7	86445710	86514393
ENSSSCG00000023591	1.48133	5.3232	9.8711	0.00167895	0.0356889	ADGRF2	adhesion G protein-coupled receptor F2	protein_coding	7	42357173	42403213
ENSSSCG00000001770	1.47718	9.04298	13.1802	0.000282922	0.00939735	CTSH	Pro-cathepsin H Cathepsin H mini chain Cathepsin H Cathepsin H heavy chain Cathepsin H light chain	protein_coding	7	48083572	48106074
ENSSSCG00000023379	1.47413	6.45261	9.67617	0.00186673	0.0385278	UBE2L6	ubiquitin/ISG15-conjugating enzyme E2 L6	protein_coding	2	13353854	13369332
ENSSSCG00000038912	1.46734	6.69492	13.7694	0.000206678	0.00738028	IFITM3	interferon-induced transmembrane protein 3	protein_coding	2	125432	129890
ENSSSCG00000032561	1.46408	5.23881	10.8868	0.000968541	0.0240762	PDCD1LG2	programmed cell death 1 ligand 2 precursor	protein_coding	1	216548132	216621471
ENSSSCG00000017896	1.46138	4.26503	9.35642	0.00222205	0.044043	SCIMP	SLP adaptor and CSK interacting membrane protein	protein_coding	12	51773420	51794447
ENSSSCG00000015664	1.46129	7.2297	14.5907	0.000133574	0.0052814		complement decay-accelerating factor precursor	protein_coding	9	67933081	67959721
ENSSSCG00000034555	1.45609	6.08406	11.1087	0.000859214	0.022133			protein_coding	5	62106284	62124604
ENSSSCG00000004322	1.44864	3.6132	11.1027	0.000862034	0.0221633	ANKRD6	ankyrin repeat domain 6	protein_coding	1	57437811	57645955
ENSSSCG00000012201	1.44422	2.94274	9.46945	0.00208922	0.0418401	CXorf21	chromosome X open reading frame 21	protein_coding	X	26368130	26384858
ENSSSCG00000020967	1.4374	4.47936	17.8703	2.36482e-05	0.00126668			protein_coding	12	6620439	6630196
ENSSSCG00000001099	1.43125	4.40267	23.5143	1.23988e-06	0.000106598	CMAH	cytidine monophosphate-N-acetylneuraminic acid hydroxylase	protein_coding	7	19873779	19955840
ENSSSCG00000007508	1.42489	4.52361	11.1176	0.000855145	0.0220703	ZBP1	Z-DNA-binding protein 1	protein_coding	17	57975982	57986117
ENSSSCG00000001561	1.42185	4.00763	10.7582	0.00103816	0.0251258	ETV7	ETS variant 7	protein_coding	7	32087432	32108185
ENSSSCG00000040550	1.41857	5.28818	15.3913	8.73877e-05	0.00378064	CASC1	cancer susceptibility 1	protein_coding	5	48555688	48651365
ENSSSCG00000024344	1.40958	5.74707	9.42424	0.00214136	0.0428209	CCR5	C-C chemokine receptor type 5	protein_coding	13	29383303	29387881
ENSSSCG00000006051	1.40551	5.66233	10.3992	0.00126068	0.0289399	CTHRC1	collagen triple helix repeat containing 1	protein_coding	4	33759548	33771585
ENSSSCG00000028218	1.40372	3.71444	11.0834	0.000871035	0.0223097	CEACAM20	carcinoembryonic antigen related cell adhesion molecule 20	protein_coding	6	51010309	51031579
ENSSSCG00000035170	1.39334	7.29409	15.2744	9.29694e-05	0.00393386	VSIG4	V-set and immunoglobulin domain-containing protein 4 precursor	protein_coding	X	52175607	52198683
ENSSSCG00000015270	1.38138	9.7992	10.7573	0.00103869	0.0251258	FMOD	fibromodulin	protein_coding	9	64059853	64074106
ENSSSCG00000005498	1.37781	4.0877	13.0332	0.000306014	0.0100208	PAPPA	pappalysin 1	protein_coding	1	256545163	256780763
ENSSSCG00000004052	1.36973	8.91861	9.32627	0.00225892	0.0445038	FNDC1	fibronectin type III domain containing 1	protein_coding	1	8007994	8085558
ENSSSCG00000006379	1.36008	4.92075	9.39126	0.00218022	0.0434691	CD48	CD48 antigen precursor	protein_coding	4	89828923	89844484
ENSSSCG00000003763	1.3441	6.99691	9.40117	0.00216846	0.0432987	IFI44	interferon-induced protein 44	protein_coding	6	134633961	134650811
ENSSSCG00000008227	1.33381	5.49374	13.1869	0.000281911	0.00939735	ST3GAL5	ST3 beta-galactoside alpha-2,3-sialyltransferase 5	protein_coding	3	58862966	58919551
ENSSSCG00000001787	1.3322	4.72892	14.3402	0.000152572	0.0057753	IL16	interleukin 16	protein_coding	7	49973465	50102059
ENSSSCG00000034802	1.32344	6.47101	12.3409	0.000443152	0.0132631			protein_coding	13	125098764	125106729
ENSSSCG00000011874	1.31304	6.56053	12.9992	0.000311628	0.0101358	PARP14	poly(ADP-ribose) polymerase family member 14	protein_coding	13	137809503	137865762
ENSSSCG00000020872	1.2976	2.9476	10.1927	0.00141	0.0312514			protein_coding	6	164315291	164321171
ENSSSCG00000005638	1.29048	6.67005	9.82993	0.00171695	0.0362682		neutrophil gelatinase-associated lipocalin precursor	protein_coding	1	268609633	268621997
ENSSSCG00000003451	1.28473	6.45898	11.3663	0.00074787	0.0201895			protein_coding	6	73018916	73049996
ENSSSCG00000022361	1.28138	4.71572	10.4608	0.00121937	0.028135			protein_coding	8	118815752	118867551
ENSSSCG00000017258	1.27975	4.05542	13.562	0.000230816	0.00802979	FAM20A	FAM20A, golgi associated secretory pathway pseudokinase	protein_coding	12	11607233	11657737
ENSSSCG00000029592	1.27718	3.58982	11.3224	0.000765771	0.0203919	GPRC5A	G protein-coupled receptor class C group 5 member A	protein_coding	5	59565408	59587289
ENSSSCG00000011925	1.27592	4.92953	15.8889	6.71705e-05	0.00306307	CD200R1	cell surface glycoprotein CD200 receptor 2 precursor	protein_coding	13	146953037	147067910
ENSSSCG00000037142	1.26022	7.10599	11.7143	0.000620205	0.0171848			protein_coding	AEMK02000452.1	3511252	3512787
ENSSSCG00000013078	1.25753	6.04729	9.90067	0.00165219	0.0353388	MYRF	myelin regulatory factor	protein_coding	2	9761233	9795841
ENSSSCG00000015897	1.23796	5.73242	10.9304	0.00094598	0.0238192	IFIH1	interferon-induced helicase C domain-containing protein 1	protein_coding	15	68928254	68985492
ENSSSCG00000027372	1.23553	7.39799	9.19266	0.00242987	0.0472599	SAMD9	sterile alpha motif domain containing 9	protein_coding	9	72963815	72999761
ENSSSCG00000027709	1.22744	5.96367	12.4497	0.00041807	0.0127097	PARP9	poly(ADP-ribose) polymerase family member 9	protein_coding	13	137961043	138001674
ENSSSCG00000013401	1.22406	7.7232	12.9613	0.00031799	0.0102931	DKK3	dickkopf-related protein 3 precursor	protein_coding	2	47385239	47444661
ENSSSCG00000004744	1.21223	4.02407	11.6234	0.000651277	0.0179407	TYRO3	TYRO3 protein tyrosine kinase	protein_coding	1	129811546	129830209
ENSSSCG00000025271	1.20818	4.24903	10.9599	0.000931051	0.0235343			protein_coding	3	8044779	8061878
ENSSSCG00000016522	1.20721	8.35285	12.9526	0.000319474	0.0103164	PTN	Pleiotrophin	protein_coding	18	12219744	12311922
ENSSSCG00000036136	1.2003	5.32098	10.8253	0.00100124	0.0245919	BHLHE40	class E basic helix-loop-helix protein 40	protein_coding	13	61525926	61535671
ENSSSCG00000039175	1.19572	4.84398	9.60661	0.00193878	0.0395911	MARCH1	membrane associated ring-CH-type finger 1	protein_coding	8	52375515	52951042
ENSSSCG00000000907	1.18166	5.63656	14.8063	0.000119135	0.00482909	PLXNC1	plexin C1	protein_coding	5	88900245	89055742
ENSSSCG00000032251	1.17336	5.29886	10.2339	0.00137883	0.0307119	MAFB	MAF bZIP transcription factor B	protein_coding	17	43410388	43411359
ENSSSCG00000015037	1.17106	4.47848	13.6615	0.000218896	0.00771451	IL18	Interleukin-18	protein_coding	9	39839118	39861196
ENSSSCG00000017750	1.15788	5.29215	9.35054	0.0022292	0.0441198	EVI2B	ecotropic viral integration site 2B	protein_coding	12	43553898	43561755
ENSSSCG00000040160	1.1471	4.88778	10.0549	0.00151941	0.033079	MMP24	matrix metallopeptidase 24	protein_coding	17	38588362	38637434
ENSSSCG00000033636	1.14229	3.86928	9.4994	0.0020554	0.0414705	AFMID	arylformamidase	protein_coding	12	3759686	3785835
ENSSSCG00000002795	1.14068	7.43333	12.6526	0.000375051	0.0117186	CDH11	cadherin-11 preproprotein	protein_coding	6	25782756	25933632
ENSSSCG00000017668	1.12711	6.5522	16.1455	5.86578e-05	0.00272084	VMP1	vacuole membrane protein 1	protein_coding	12	35933140	36065956
ENSSSCG00000011750	1.0961	6.50896	13.5379	0.000233791	0.0081036	PLD1	phospholipase D1	protein_coding	13	110087051	110376822
ENSSSCG00000015896	1.09091	8.02879	9.69848	0.0018442	0.0382382	FAP	fibroblast activation protein alpha	protein_coding	15	68826713	68904586
ENSSSCG00000009169	1.08309	6.33031	10.2345	0.00137835	0.0307119	SLC39A8	solute carrier family 39 member 8	protein_coding	8	118604959	118685168
ENSSSCG00000006175	1.08125	5.52818	11.5901	0.000663024	0.0182271	LY96	lymphocyte antigen 96	protein_coding	4	61926057	61950697
ENSSSCG00000012893	1.06728	5.76349	10.1379	0.00145249	0.0318792	UNC93B1	unc-93 homolog B1, TLR signaling regulator	protein_coding	2	4898016	4911025
ENSSSCG00000002385	1.06597	7.24651	9.98195	0.00158082	0.0342503	TGFB3	transforming growth factor beta-3 precursor	protein_coding	7	99133511	99162221
ENSSSCG00000033350	1.05079	5.681	10.7997	0.00101515	0.0248233			protein_coding	13	104953247	105007558
ENSSSCG00000008943	1.02267	5.92244	11.8328	0.000581969	0.0163996	SLC4A4	electrogenic sodium bicarbonate cotransporter 1	protein_coding	8	67706874	68177218
ENSSSCG00000034692	1.00471	6.1605	13.7022	0.000214199	0.00756875	SH3BP4	SH3 domain binding protein 4	protein_coding	15	135003076	135106622
ENSSSCG00000007739	1.00163	7.04645	11.9545	0.000545146	0.0158245	GUSB	beta-glucuronidase precursor	protein_coding	3	16671577	16687672
ENSSSCG00000011689	0.999269	7.51565	12.4553	0.000416816	0.0127097	PLOD2	procollagen-lysine,2-oxoglutarate 5-dioxygenase 2	protein_coding	13	86401762	86513631
ENSSSCG00000010325	0.996752	4.71041	9.481	0.0020761	0.0417634	KCNMA1	Calcium-activated potassium channel subunit alpha-1	protein_coding	14	79353006	80106018
ENSSSCG00000021651	0.988952	4.30946	9.64541	0.00189825	0.0389401	SCN2B	sodium voltage-gated channel beta subunit 2	protein_coding	9	45484998	45506138
ENSSSCG00000034491	0.979166	5.85136	10.4792	0.00120724	0.0279313	PRICKLE1	prickle planar cell polarity protein 1	protein_coding	5	73707025	73826527
ENSSSCG00000032428	0.976214	5.66871	10.3922	0.00126548	0.0289516	ARSA	arylsulfatase A precursor	protein_coding	5	107098	112557
ENSSSCG00000032360	0.975915	4.13527	10.8376	0.000994598	0.0245431	PANX1	pannexin 1	protein_coding	9	26443652	26491004
ENSSSCG00000037264	0.971905	6.81351	10.9256	0.000948452	0.0238192	RAB31	RAB31, member RAS oncogene family	protein_coding	6	98278648	98385862
ENSSSCG00000026592	0.949195	4.27957	9.63543	0.00190859	0.0390336	TLR6	toll like receptor 6	protein_coding	8	30159780	30180655
ENSSSCG00000035153	0.948645	5.30016	10.9929	0.00091462	0.0232935	TRIM38	tripartite motif containing 38	protein_coding	7	20682082	20698670
ENSSSCG00000008437	0.899337	6.11615	10.4774	0.00120846	0.0279313	SOCS5	suppressor of cytokine signaling 5	protein_coding	3	93783898	93854419
ENSSSCG00000002245	0.876872	5.48015	9.741	0.00180203	0.0376529	KATNBL1	katanin regulatory subunit B1 like 1	protein_coding	7	80287646	80350165
ENSSSCG00000028536	0.851537	6.49117	11.3239	0.000765165	0.0203919	LHFPL2	lipoma HMGIC fusion partner-like 2 protein	protein_coding	2	87322280	87498733
ENSSSCG00000010204	0.849822	5.71601	11.1383	0.000845626	0.0219084	BICC1	BicC family RNA binding protein 1	protein_coding	14	61792715	62128353
ENSSSCG00000011951	0.848093	6.44247	9.55779	0.00199102	0.0403119	NFKBIZ	NF-kappa-B inhibitor zeta	protein_coding	13	157261419	157272689
ENSSSCG00000029708	0.838316	5.46241	9.57536	0.00197206	0.0400886	SLC25A38	solute carrier family 25 member 38	protein_coding	13	24030582	24048175
ENSSSCG00000002283	0.82483	6.06719	10.9491	0.000936493	0.0236276	FUT8	alpha-(1,6)-fucosyltransferase	protein_coding	7	89395634	89692888
ENSSSCG00000036556	0.79796	6.23363	9.74202	0.00180103	0.0376529	IL10RB	interferon alpha/beta receptor 2	protein_coding	13	196766082	196884929
