# Supplementary material for: Inguinal Ring RNA Sequencing Reveals Downregulation of Muscular Genes Related to Scrotal Hernia in Pigs
Source: Genes (Basel). 2020 Jan 21;11(2):117. doi: 10.3390/genes11020117 (PMC7073996; doi:10.3390/genes11020117)
Supplement: Supplementary file 1 [file genes-11-00117-s001.zip › Table_S3.xlsx]

## Sheet: Planilha1
Ensembl Gene ID	Length	e-Value	sim mean	logFC	Description	Gene Symbols
ENSSSCG00000000659	4278	0	86.68	-3.47535	ovostatin homolog 2-like	LOC611455
ENSSSCG00000001500	2142	0	97.85	-0.998012	collagen alpha-1(XXI) chain isoform X1	COL21A1
ENSSSCG00000002140	5662	0	93.11	-2.51813	kelch-like protein 33 isoform X2	KLHL33
ENSSSCG00000002720	1464	0	92.22	4.05182	C-type lectin domain family 18 member A	LOC102998154
ENSSSCG00000002980	525	8.25107e-93	72.67	2.37104	carbohydrate-binding protein AQN-1-like	AQN-1
ENSSSCG00000003451	2515	4.21045e-62	61.06	1.28473	podoplanin isoform X1	PDPN
ENSSSCG00000003768	3101	0	95.32	-1.68787	nexilin isoform X2	NEXN
ENSSSCG00000007135	4060	0	89.62	1.86019	ninein-like protein isoform X1	NINL
ENSSSCG00000007264	3756	0	96.18	-0.999843	CDK5 regulatory subunit-associated protein 1 isoform X1	CDK5RAP1
ENSSSCG00000008115	1349	1.94216e-135	91.75	-5.10821	myelin and lymphocyte protein	MAL
ENSSSCG00000008965	2715	4.52954e-106	95.22	-2.89451	probetacellulin isoform X2	BTC
ENSSSCG00000009138	2617	0	89.28	2.27793	complement factor I	CFI
ENSSSCG00000010212	6800	0	98.94	-3.12324	ankyrin-3 isoform X31	ANK3
ENSSSCG00000010359	2014	0	94.39	-7.53417	LIM domain-binding protein 3 isoform X5	LDB3
ENSSSCG00000011729	1828	7.14829e-128	99.56	-1.02656	schwannomin-interacting protein 1 isoform X1	SCHIP1
ENSSSCG00000012126	4533	1.09664e-162	99.96	-1.01936	neuronal membrane glycoprotein M6-b isoform X6	GPM6B
ENSSSCG00000014565	776	2.70304e-71	87.45	1.64931	interferon-induced transmembrane protein 1-like	IFITM1
ENSSSCG00000015747	7217	0	93.38	-7.76292	myomesin-2	MYOM2
ENSSSCG00000017749	1578	2.94923e-164	91.01	1.48797	protein EVI2A	EVI2A
ENSSSCG00000020872	827	4.46254e-53	88.59	1.2976	PDZK1-interacting protein 1	PDZK1IP1
ENSSSCG00000020967	2557	1.73983e-92	84.91	1.4374	CMRF35-like molecule 2	LOC101380738
ENSSSCG00000022361	1337	0	85.13	1.28138	B-cell scaffold protein with ankyrin repeats isoform X4	-
ENSSSCG00000023322	5802	3.89744e-122	96.18	-1.78546	collagen alpha-2(IX) chain	COL9A2
ENSSSCG00000024481	8338	0	95.82	-1.74089	myomegalin isoform X20	PDE4DIP
ENSSSCG00000025271	1065	3.40782e-104	82.09	1.20818	paired immunoglobulin-like type 2 receptor beta	LOC103001177
ENSSSCG00000025631	1980	3.70658e-149	85.68	-0.863614	envelope glycoprotein	B3VQ66
ENSSSCG00000025992	3260	0	94.28	-1.69086	ectonucleotide pyrophosphatase/phosphodiesterase family member 3	ENPP3
ENSSSCG00000026180	4033	2.37579e-70	98.47	-1.70014	neurexin-1 isoform X33	NRXN1
ENSSSCG00000028567	3242	0	87.14	-1.30887	butyrophilin-like protein 9 isoform X1	BTNL9
ENSSSCG00000029289	1146	1.70929e-93	76.56	7.13214	cystatin-9-like	CST9
ENSSSCG00000030775	294	1.17154e-58	90	3.20571	Ig lambda chain V region 4A	-
ENSSSCG00000031023	1841	2.37542e-35	83.05	-4.31865	signal transducer CD24-like	CD24
ENSSSCG00000031037	381	2.9601e-69	88.89	3.60094	immunoglobulin iota chain-like	IGLV8-61
ENSSSCG00000031087	183	1.71614e-07	64.88	-3.72843	protein Wfdc21-like	LOC105983437
ENSSSCG00000032343	1710	1.23582e-68	97.13	3.64497	C-C motif chemokine 4	B0FYJ9
ENSSSCG00000032395	974	2.91982e-74	71.79	3.10974	basic proline-rich protein-like	Q6QI74
ENSSSCG00000032522	3504	0	95.95	-1.68477	LOW QUALITY PROTEIN: striated muscle preferentially expressed protein kinase	-
ENSSSCG00000032582	2275	3.38875e-68	85.84	3.85217	immunoglobulin iota chain-like	IGLV8-61
ENSSSCG00000032652	2697	0	88.6	1.51153	schlafen family member 11	SLFN11
ENSSSCG00000032844	3168	0	74.95	-2.49023	ATP-binding cassette sub-family A member 10	LOC101363638
ENSSSCG00000033225	294	1.42041e-57	96.58	4.18929	IgG heavy chain precursor	-
ENSSSCG00000033350	1329	0	55.79	1.05079	cholinesterase	BCHE
ENSSSCG00000033417	294	4.7987e-60	99.59	3.79787	IgG heavy chain precursor	-
ENSSSCG00000033469	2508	4.16933e-67	80.42	1.69771	zinc finger protein 665-like isoform X1	-
ENSSSCG00000034015	5511	0	87.7	-9.49258	xin actin-binding repeat-containing protein 1 isoform X1	XIRP1
ENSSSCG00000034266	12541	0	92.46	-1.98237	voltage-dependent T-type calcium channel subunit alpha-1H isoform X2	CACNA1H
ENSSSCG00000034555	5079	4.6092e-121	80.02	1.45609	C-type lectin-like domain family 1	CLECL1
ENSSSCG00000034569	3070	0	94.07	-2.51665	obscurin isoform X28	OBSL1
ENSSSCG00000034802	5663	0	75.23	1.32344	receptor-transporting protein 4	RTP4
ENSSSCG00000035429	1706	4.9963e-119	96.77	-9.69506	hemojuvelin isoform X3	HJV
ENSSSCG00000035443	366	2.45315e-53	87.25	3.8747	Ig lambda chain V region 4A	-
ENSSSCG00000036052	1326	0	98.06	-7.61512	titin isoform X1	TTN
ENSSSCG00000036203	327	1.93006e-74	95.42	4.43732	IgG heavy chain precursor	-
ENSSSCG00000036208	3208	0	97.07	-2.03202	serine hydroxymethyltransferase, cytosolic isoform X1	SHMT1
ENSSSCG00000036224	2745	3.18865e-47	85.49	3.34624	immunoglobulin kappa-chain	-
ENSSSCG00000036235	252	1.52205e-17	100	-8.77607	creatine kinase M-type	CKM
ENSSSCG00000036318	327	6.64058e-73	98.62	4.69543	IgG heavy chain precursor	-
ENSSSCG00000036379	5762	2.68032e-71	67.96	2.18821	Retrovirus-related Pol polyprotein LINE-1	-
ENSSSCG00000036948	7965	0	78.34	-5.92091	immunoglobulin-like and fibronectin type III domain-containing protein 1	-
ENSSSCG00000036976	756	2.69686e-154	99.36	-5.75336	LIM domain-binding protein 3 isoform X3	LDB3
ENSSSCG00000036983	987	0	96.07	4.66779	IgG heavy chain precursor	-
ENSSSCG00000037009	987	0	92.32	3.69143	IgG heavy chain precursor	-
ENSSSCG00000037141	393	5.30828e-91	93.97	2.83817	immunoglobulin IgA heavy chain constant region	IGHA2
ENSSSCG00000037142	409	7.95814e-52	98.89	1.26022	cysteine-rich protein 1	CRIP1
ENSSSCG00000037487	2277	0	92.92	-1.63444	membrane primary amine oxidase isoform X1	AOC3
ENSSSCG00000037530	6263	0	72.44	-1.80658	transforming acidic coiled-coil-containing protein 2 isoform X1	TACC2
ENSSSCG00000037775	4025	0	83.07	1.79951	IgM heavy chain constant region	EI555_005730
ENSSSCG00000037913	375	1.53157e-69	97.71	4.35877	immunoglobulin heavy chain variable region	IGHM
ENSSSCG00000038036	6502	1.28662e-81	93.8	-1.9354	tubulin polyglutamylase TTLL11	TTLL11
ENSSSCG00000038067	5114	2.90875e-57	84.73	1.85519	small integral membrane protein 24	SMIM24
ENSSSCG00000038429	1079	7.06293e-07	77.89	1.94571	cullin-7 isoform X1	CUL7
ENSSSCG00000038719	2853	3.45376e-86	81.4	4.53295	immunoglobulin lambda chain	-
ENSSSCG00000038786	2615	5.7587e-145	97.25	-1.75288	F-box and leucine-rich protein 22	FBXL22
ENSSSCG00000039102	297	5.24488e-63	94.09	5.01074	immunoglobulin kappa variable region	-
ENSSSCG00000039111	327	1.42642e-74	97.39	4.42149	IgG heavy chain precursor	-
ENSSSCG00000039506	1230	2.2635e-112	98.23	-4.24456	myosin light chain 6B	-
ENSSSCG00000039804	405	1.2884e-65	97.2	4.54589	immunoglobulin heavy chain variable region	MYL6B
ENSSSCG00000040381	327	9.80428e-72	99.07	4.10554	IgG heavy chain precursor	-
ENSSSCG00000040779	5312	0	95.75	-1.99585	cystathionine beta-synthase isoform X2	CBS
ENSSSCG00000040843	3266	3.27112e-75	80.63	-1.47737	melanocortin-2 receptor accessory protein	MRAP
