# Supplementary material for: Inguinal Ring RNA Sequencing Reveals Downregulation of Muscular Genes Related to Scrotal Hernia in Pigs
Source: Genes (Basel). 2020 Jan 21;11(2):117. doi: 10.3390/genes11020117 (PMC7073996; doi:10.3390/genes11020117)
Supplement: Supplementary file 1 [file genes-11-00117-s001.zip › Table_S1.xlsx]

## Sheet: Genes
Ensembl Gene ID	logFC	logCPM	LR	PValue	FDR	Gene name	Gene description	Gene type	Chromosome	Gene start (bp)	Gene end (bp)	Average CPM of Affected Group	Average CPM of Control Group
ENSSSCG00000000002	-0.176907	2.17911	0.1308	0.717604	0.999679	GTSE1	G2 and S-phase expressed 1	protein_coding	5	3227814	3246479	77	87
ENSSSCG00000000003	-0.37222	4.60542	0.850447	0.356426	0.962975	TTC38	tetratricopeptide repeat domain 38	protein_coding	5	3245883	3270814	390.75	571.25
ENSSSCG00000000005	-0.326412	2.82945	0.696359	0.40401	0.994177	CDPF1	cysteine rich DPF motif domain containing 1	protein_coding	5	3287462	3294638	114.5	155
ENSSSCG00000000006	-0.0406534	2.75179	0.0105077	0.918354	0.999679	PPARA	peroxisome proliferator-activated receptor alpha	protein_coding	5	3302755	3321091	121	129.75
ENSSSCG00000000007	-0.083417	2.8491	0.0490431	0.824737	0.999679	TRMU	tRNA 5-methylaminomethyl-2-thiouridylate methyltransferase	protein_coding	5	3208118	3224387	127.25	139.75
ENSSSCG00000000010	0.48114	10.2775	1.41971	0.233452	0.844164	FBLN1	fibulin 1	protein_coding	5	3838211	3927217	26650	20619
ENSSSCG00000000014	0.0352747	4.33935	0.0168901	0.896596	0.999679	FAM118A	family with sequence similarity 118 member A	protein_coding	5	4070703	4101291	377.5	386.75
ENSSSCG00000000018	0.233424	6.58743	0.821023	0.364881	0.967968	KIAA0930	KIAA0930	protein_coding	5	4152072	4195613	1926.5	1717.25
ENSSSCG00000000019	0.123103	6.35863	0.24334	0.621804	0.999679	NUP50	nucleoporin 50	protein_coding	5	4197544	4219415	1578	1541.75
ENSSSCG00000000021	0.0511332	1.81434	0.00603306	0.938088	0.999679		rho GTPase-activating protein 8	protein_coding	5	4399744	4435341	64.25	72.75
ENSSSCG00000000022	-0.0302907	3.12431	0.00731898	0.931823	0.999679	RTL6	retrotransposon Gag like 6	protein_coding	5	4649978	4650697	157.75	168.75
ENSSSCG00000000024	0.192898	3.60767	0.215088	0.642808	0.999679	PARVB	parvin beta	protein_coding	5	4909649	5015339	239.25	209
ENSSSCG00000000025	0.442702	3.66783	0.816685	0.366151	0.967968	PARVG	gamma-parvin	protein_coding	5	4870350	4898706	274.5	206
ENSSSCG00000000029	-0.142092	3.99927	0.0630992	0.801663	0.999679	SCUBE1	signal peptide, CUB domain and EGF like domain containing 1	protein_coding	5	5561606	5686841	277.5	319.75
ENSSSCG00000000031	-0.162189	2.73423	0.172644	0.677772	0.999679	MCAT	malonyl-CoA-acyl carrier protein transacylase	protein_coding	5	5742162	5754307	114.5	134.5
ENSSSCG00000000033	0.336131	6.53139	1.42177	0.233112	0.844031	TSPO	translocator protein	protein_coding	5	5723190	5735131	1905.25	1625.5
ENSSSCG00000000034	0.280831	7.36433	0.833823	0.361169	0.9649	TTLL12	tubulin tyrosine ligase like 12	protein_coding	5	5701532	5718999	3327.75	2871.5
ENSSSCG00000000035	0.234973	3.76262	0.457782	0.498662	0.999679	TTLL1	tubulin tyrosine ligase like 1	protein_coding	5	5793781	5831302	268.5	235.75
ENSSSCG00000000036	-0.13972	6.52662	0.329907	0.565714	0.999679	PACSIN2	protein kinase C and casein kinase substrate in neurons 2	protein_coding	5	5823811	5985173	1609.75	1881.75
ENSSSCG00000000037	0.0145708	6.75678	0.00337905	0.953645	0.999679	ARFGAP3	ADP ribosylation factor GTPase activating protein 3	protein_coding	5	5993808	6050539	1998.5	2072.75
ENSSSCG00000000038	-0.48307	7.18623	2.21533	0.136646	0.654522	CYB5R3	cytochrome b5 reductase 3	protein_coding	5	6152922	6169262	2243	3444.25
ENSSSCG00000000039	-0.074316	6.83157	0.0840911	0.771828	0.999679	POLDIP3	DNA polymerase delta interacting protein 3	protein_coding	5	6174559	6202081	2046.25	2282.75
ENSSSCG00000000045	-0.380214	4.57395	1.80961	0.178555	0.750408	NDUFA6	NADH dehydrogenase	protein_coding	5	6562051	6567647	382	528.25
ENSSSCG00000000050	0.495243	5.83378	3.57052	0.058814	0.404789	NAGA	alpha-N-acetylgalactosaminidase precursor	protein_coding	5	6571005	6588055	1222	918.75
ENSSSCG00000000058	-0.0990516	6.83525	0.131307	0.71708	0.999679	SNU13	NHP2-like protein 1	protein_coding	5	6891002	6900026	2031.5	2323.25
ENSSSCG00000000059	0.259073	5.84711	1.13189	0.287373	0.907396	XRCC6	X-ray repair cross-complementing protein 6	protein_coding	5	6899725	6929220	1158.25	1025
ENSSSCG00000000061	0.224886	4.20746	0.610596	0.434564	0.999679	PMM1	phosphomannomutase 1	protein_coding	5	6964999	6975904	364.25	322.25
ENSSSCG00000000062	0.146465	4.19425	0.212931	0.64448	0.999679	CSDC2	cold shock domain-containing protein C2	protein_coding	5	6976277	6988352	353	326.5
ENSSSCG00000000063	-0.286988	3.51523	0.745443	0.387923	0.981293	POLR3H	RNA polymerase III subunit H	protein_coding	5	6999981	7014430	189	236
ENSSSCG00000000064	-0.504217	7.06702	2.99727	0.0834048	0.500354	ACO2	aconitate hydratase, mitochondrial precursor	protein_coding	5	7014383	7071023	2052.5	2997.75
ENSSSCG00000000066	0.014888	4.11524	0.00224998	0.962167	0.999679	L3MBTL2	L3MBTL2, polycomb repressive complex 1 subunit	protein_coding	5	7253385	7277678	321.5	337
ENSSSCG00000000067	-0.405682	0.610676	0.434671	0.509706	0.999679	CHADL	chondroadherin like	protein_coding	5	7246700	7252936	22	33
ENSSSCG00000000068	0.13682	6.72185	0.299409	0.584253	0.999679	EP300	E1A binding protein p300	protein_coding	5	7312262	7373440	2038.5	1937.5
ENSSSCG00000000071	-0.00796949	8.58562	0.000615597	0.980206	0.999679			protein_coding	5	7583048	7617762	7047	7560
ENSSSCG00000000072	-0.491958	5.65008	3.37402	0.0662319	0.435036	SLC25A17	solute carrier family 25 member 17	protein_coding	5	7622247	7671931	771.75	1139.25
ENSSSCG00000000075	-0.0349408	5.12808	0.0186923	0.891252	0.999679	MKL1	megakaryoblastic leukemia (translocation) 1	protein_coding	5	7777044	7975927	631	684
ENSSSCG00000000076	-0.890383	4.83562	4.03929	0.0444526	0.341911	SGSM3	small G protein signaling modulator 3	protein_coding	5	7976099	8017770	366.5	787.75
ENSSSCG00000000077	-0.681569	4.33962	5.473	0.0193125	0.196739	ADSL	adenylosuccinate lyase	protein_coding	5	8027588	8045528	285	486
ENSSSCG00000000078	0.139135	4.54515	0.289566	0.590499	0.999679	TNRC6B	trinucleotide repeat containing 6B	protein_coding	5	8060526	8311105	448.75	426.25
ENSSSCG00000000079	-1.01196	2.87293	1.04976	0.305563	0.927061	FAM83F	family with sequence similarity 83 member F	protein_coding	5	8320978	8354723	89.25	223
ENSSSCG00000000080	-0.146719	0.480426	0.0700755	0.791227	0.999679	GRAP2	GRB2-related adaptor protein 2	protein_coding	5	8356286	8445071	23	26
ENSSSCG00000000083	0.151071	4.24161	0.257776	0.611652	0.999679	RPS19BP1	ribosomal protein S19 binding protein 1	protein_coding	5	8735382	8738817	364.75	352.75
ENSSSCG00000000084	-0.0592566	8.36227	0.0284771	0.865992	0.999679	ATF4	cyclic AMP-dependent transcription factor ATF-4	protein_coding	5	8738880	8745368	5923	6258.75
ENSSSCG00000000087	-0.26655	5.24904	0.927132	0.335609	0.951217	TAB1	TGF-beta-activated kinase 1 and MAP3K7-binding protein 1	protein_coding	5	8824675	8852850	635.5	825.5
ENSSSCG00000000090	-0.143208	2.30987	0.0864568	0.768731	0.999679	CBX7	chromobox 7	protein_coding	5	9070353	9087634	84.5	101.75
ENSSSCG00000000091	0.286867	4.26553	0.901228	0.342453	0.954314	APOBEC3B	DNA dC->dU-editing enzyme APOBEC-3B	protein_coding	5	9094803	9116450	390	337.25
ENSSSCG00000000092	0.677085	3.15335	2.88402	0.0894623	0.521097	NPTXR	neuronal pentraxin receptor	protein_coding	5	9207671	9230351	202.75	132.5
ENSSSCG00000000093	-0.221763	4.06833	0.57117	0.449794	0.999679	DNAL4	Dynein light chain 4, axonemal	protein_coding	5	9236625	9248726	282.25	349.75
ENSSSCG00000000094	-0.0709992	6.64227	0.077002	0.781402	0.999679	SUN2	Sad1 and UNC84 domain containing 2	protein_coding	5	9273131	9293258	1796.5	1960.25
ENSSSCG00000000095	0.0908386	5.4992	0.14339	0.704934	0.999679	GTPBP1	GTP binding protein 1	protein_coding	5	9247203	9322171	856.5	844.5
ENSSSCG00000000097	0.0171518	6.5135	0.00449084	0.946571	0.999679			protein_coding	5	9336129	9358142	1697.25	1793.75
ENSSSCG00000000104	0.00988688	9.08382	0.00083795	0.976907	0.999679	DDX17	DEAD-box helicase 17	protein_coding	5	9485487	9505157	10002.5	10397.8
ENSSSCG00000000105	0.476251	7.09245	1.77474	0.182796	0.758261	KDELR3	ER lumen protein-retaining receptor 3	protein_coding	5	9505157	9515734	2929	2093
ENSSSCG00000000107	-0.0654996	5.74425	0.068286	0.793849	0.999679			protein_coding	5	9581997	9623906	957.5	1060.5
ENSSSCG00000000108	-0.0642911	6.02027	0.0635968	0.800899	0.999679	TMEM184B	transmembrane protein 184B	protein_coding	5	9632919	9682473	1164	1248.25
ENSSSCG00000000110	0.0351899	3.31114	0.0105368	0.918242	0.999679	PLA2G6	phospholipase A2 group VI	protein_coding	5	9713765	9778191	183.25	185.25
ENSSSCG00000000114	-0.210799	3.91781	0.429941	0.512018	0.999679	PICK1	protein interacting with PRKCA 1	protein_coding	5	9804946	9889930	256	321.25
ENSSSCG00000000116	-0.189736	4.35325	0.43931	0.507456	0.999679	POLR2F	RNA polymerase II subunit F	protein_coding	5	9904948	9917744	351	428
ENSSSCG00000000117	0.452618	2.66851	1.29119	0.25583	0.869846	C22orf23	chromosome 22 open reading frame 23	protein_coding	5	9917751	9925634	133	102.5
ENSSSCG00000000118	-0.0234654	4.20191	0.00584431	0.939063	0.999679	MICALL1	MICAL like 1	protein_coding	5	9927320	9956827	335.5	362.75
ENSSSCG00000000119	-0.0835223	8.13013	0.0673937	0.79517	0.999679	EIF3L	eukaryotic translation initiation factor 3 subunit L	protein_coding	5	9966122	9996260	5017.25	5725.25
ENSSSCG00000000120	-0.0555734	3.62519	0.0298691	0.862787	0.999679	ANKRD54	ankyrin repeat domain 54	protein_coding	5	10003836	10018944	222	238.5
ENSSSCG00000000130	0.833937	5.0314	7.20508	0.00726974	0.102346	CYTH4	cytohesin-4	protein_coding	5	10489289	10521735	774.75	448.5
ENSSSCG00000000133	-1.4326	5.13323	14.1741	0.000166649	0.00621389	TST	thiosulfate sulfurtransferase	protein_coding	5	10746890	10763360	348.5	1040.25
ENSSSCG00000000135	-1.30738	3.08134	6.18979	0.012849	0.146855	KCTD17	potassium channel tetramerization domain containing 17	protein_coding	5	10707354	10718983	89	249.5
ENSSSCG00000000136	0.541273	4.98455	2.00964	0.156302	0.702552	CSF2RB	colony stimulating factor 2 receptor beta common subunit	protein_coding	5	10814008	10840808	699	490
ENSSSCG00000000137	0.921538	4.93002	7.39674	0.00653422	0.0942296	NCF4	neutrophil cytosolic factor 4	protein_coding	5	10878435	10992803	739	403.75
ENSSSCG00000000139	0.254845	2.39356	0.372246	0.541782	0.999679	IFT27	intraflagellar transport 27	protein_coding	5	11000412	11015327	103.5	93.75
ENSSSCG00000000141	-0.000571952	7.63494	3.96058e-06	0.998412	0.999679	EIF3D	eukaryotic translation initiation factor 3 subunit D	protein_coding	5	11213281	11233149	3659.75	3907.25
ENSSSCG00000000142	0.0157725	4.62493	0.00312873	0.955394	0.999679	FOXRED2	FAD-dependent oxidoreductase domain-containing protein 2 precursor	protein_coding	5	11233845	11254712	454	460.25
ENSSSCG00000000144	-0.0763107	5.50208	0.0847042	0.771021	0.999679		thioredoxin, mitochondrial	protein_coding	5	11264465	11277631	814.25	914.75
ENSSSCG00000000145	-0.136802	9.02156	0.16207	0.687258	0.999679	MYH9	myosin heavy chain 9	protein_coding	5	11398166	11455054	9140.75	10532.5
ENSSSCG00000000146	-4.02087	9.1994	30.3051	3.69147e-08	5.3578e-06	MYH11	myosin heavy chain 11	protein_coding	3	7002706	7143100	1251.5	24454.5
ENSSSCG00000000148	0.861631	3.95905	5.57601	0.0182081	0.188476			protein_coding	5	11509336	11543032	366.25	208.5
ENSSSCG00000000151	-2.22554	1.53717	8.77354	0.00305632	0.0552266			protein_coding	5	11920386	11929669	18.25	82.75
ENSSSCG00000000152	0.0881938	6.70325	0.124237	0.724484	0.999679	RBFOX2	RNA binding protein fox-1 homolog 2	protein_coding	5	11633546	11905324	1976.75	1936.5
ENSSSCG00000000156	-0.0645206	4.80484	0.064015	0.800259	0.999679	FBXO7	F-box only protein 7	protein_coding	5	12501275	12525927	503.25	553.5
ENSSSCG00000000157	-0.838812	0.204799	2.27662	0.131338	0.639261	BPIFC	BPI fold containing family C	protein_coding	5	12535679	12579900	14	26.25
ENSSSCG00000000158	0.125652	5.52745	0.244793	0.620766	0.999679	RTCB	tRNA-splicing ligase RtcB homolog	protein_coding	5	12579975	12607578	890.5	854.75
ENSSSCG00000000160	0.0537917	4.29551	0.0380156	0.845412	0.999679	PRDM4	PR/SET domain 4	protein_coding	5	12638291	12668879	367.75	370
ENSSSCG00000000161	0.0666498	4.98328	0.0718138	0.788714	0.999679	PWP1	PWP1 homolog, endonuclein	protein_coding	5	12703304	12730726	597	596.75
ENSSSCG00000000162	-0.673349	1.77094	1.69548	0.19288	0.776086	BTBD11	BTB domain containing 11	protein_coding	5	12754539	13069699	47.5	83.5
ENSSSCG00000000164	0.18159	4.67956	0.464851	0.495365	0.999679	CRY1	cryptochrome circadian regulator 1	protein_coding	5	13275541	13364594	502	454.25
ENSSSCG00000000167	0.12221	5.20012	0.237357	0.626121	0.999679	RIC8B	RIC8 guanine nucleotide exchange factor B	protein_coding	5	13468944	13585781	706	662.75
ENSSSCG00000000169	-0.0987714	5.0259	0.16072	0.688494	0.999679	POLR3B	RNA polymerase III subunit B	protein_coding	5	13590158	13926729	578.5	649.5
ENSSSCG00000000171	0.138303	5.84296	0.254447	0.613961	0.999679	CKAP4	cytoskeleton-associated protein 4	protein_coding	5	14021321	14030039	1112.5	1039
ENSSSCG00000000175	-0.437397	5.19231	3.0505	0.0807125	0.490746	ADCY6	adenylate cyclase 6	protein_coding	5	14836798	14850728	569.75	799.5
ENSSSCG00000000176	0.044138	5.22955	0.0343091	0.853051	0.999679	DDX23	DEAD-box helicase 23	protein_coding	5	14886694	14909741	702.25	714.25
ENSSSCG00000000179	-0.330889	1.1363	0.571237	0.449768	0.999679	CCDC65	coiled-coil domain containing 65	protein_coding	5	14950492	14959327	34.25	45.25
ENSSSCG00000000180	0.24809	5.37974	0.78123	0.376765	0.975419	FKBP11	FK506 binding protein 11	protein_coding	5	14958782	14970752	833	720.5
ENSSSCG00000000182	0.00330268	3.06268	6.23902e-05	0.993698	0.999679	WNT10B	protein Wnt-10b precursor	protein_coding	5	14995704	15013613	152	152.75
ENSSSCG00000000185	0.063758	5.45091	0.0699594	0.791396	0.999679		5'-AMP-activated protein kinase subunit gamma-1	protein_coding	5	15029818	15049656	821.5	828.75
ENSSSCG00000000186	0.42667	0.179992	0.627641	0.428222	0.999679	RHEBL1	RHEB like 1	protein_coding	5	15093609	15097764	21.75	16.25
ENSSSCG00000000188	-1.89928	1.17414	11.8436	0.000578605	0.0163389	DHH	desert hedgehog	protein_coding	5	15114527	15119577	16.75	62.5
ENSSSCG00000000189	0.236477	4.54991	0.740369	0.389543	0.982078	LMBR1L	limb development membrane protein 1 like	protein_coding	5	15119638	15135704	464.25	416.25
ENSSSCG00000000190	0.0272343	8.7819	0.00597818	0.93837	0.999679	TUBA1B	Tubulin alpha-1B chain Detyrosinated tubulin alpha-1B chain	protein_coding	5	15150224	15190862	8241.5	8391.25
ENSSSCG00000000191	-0.109211	5.29754	0.179906	0.671454	0.999679			protein_coding	5	15058089	15084043	693.5	782.75
ENSSSCG00000000194	-0.69701	4.5958	3.55681	0.0593017	0.406384	TUBA1C	tubulin alpha 1c	protein_coding	5	15153184	15270100	333.25	575.5
ENSSSCG00000000199	0.222179	4.63594	0.562296	0.453336	0.999679			protein_coding	5	15347633	15484936	492	429.75
ENSSSCG00000000202	0.0381948	4.68933	0.0224612	0.880867	0.999679	MCRS1	microspherule protein 1	protein_coding	5	15517033	15526535	480.75	489.25
ENSSSCG00000000203	0.922594	0.131922	2.76651	0.096256	0.54408	KCNH3	potassium voltage-gated channel subfamily H member 3	protein_coding	5	15495251	15517458	24	13
ENSSSCG00000000204	-0.436697	3.88627	1.97276	0.160155	0.709369	PRPF40B	pre-mRNA processing factor 40 homolog B	protein_coding	5	15570454	15596650	230.75	324
ENSSSCG00000000205	-0.640496	0.349353	1.39528	0.237516	0.848819	FAM186B	family with sequence similarity 186 member B	protein_coding	5	15542246	15560066	17	28.5
ENSSSCG00000000206	-2.4721	2.40615	12.838	0.000339656	0.0107979	FAIM2	Fas apoptotic inhibitory molecule 2	protein_coding	5	15779334	15813034	29.25	187.75
ENSSSCG00000000207	-0.391185	5.01065	0.202793	0.652475	0.999679			protein_coding	5	15774938	15775449	522.75	636.5
ENSSSCG00000000209	0.300751	4.40559	0.971322	0.324351	0.942982	NCKAP5L	NCK associated protein 5 like	protein_coding	5	15711253	15761537	428	351.25
ENSSSCG00000000214	-1.71576	6.02485	21.5433	3.45931e-06	0.000248371	GPD1	glycerol-3-phosphate dehydrogenase	protein_coding	5	16007448	16021674	563.25	1836.75
ENSSSCG00000000215	-0.158747	5.03225	0.411027	0.521449	0.999679	SMARCD1	SWI/SNF-related matrix-associated actin-dependent regulator of chromatin subfamily D member 1	protein_coding	5	15992459	16007793	569.25	659.5
ENSSSCG00000000216	-0.975325	0.431694	2.52272	0.112217	0.589443	ASIC1	acid sensing ion channel subunit 1	protein_coding	5	15947382	15991876	15.5	30
ENSSSCG00000000217	-0.0451262	4.87729	0.01965	0.888519	0.999679			protein_coding	5	15894309	15944886	533	554.25
ENSSSCG00000000223	0.727775	3.91103	3.4653	0.0626691	0.42064	BIN2	bridging integrator 2	protein_coding	AEMK02000258.1	93259	133289	348.5	215.5
ENSSSCG00000000228	0.595582	1.453	1.70776	0.191277	0.773087	SCN8A	sodium voltage-gated channel alpha subunit 8	protein_coding	5	16977701	17169541	59	39.75
ENSSSCG00000000232	0.0408835	6.29137	0.0285075	0.865921	0.999679	ACVRL1	activin A receptor like type 1	protein_coding	5	17263907	17285874	1465.5	1496
ENSSSCG00000000233	-0.0467899	4.2099	0.0238353	0.877305	0.999679	ACVR1B	activin receptor type-1B precursor	protein_coding	5	17314276	17350723	334.5	370.25
ENSSSCG00000000234	-0.0566517	3.45328	0.0234324	0.878338	0.999679	GRASP	general receptor for phosphoinositides 1 associated scaffold protein	protein_coding	5	17358042	17367324	195.5	206.5
ENSSSCG00000000252	0.802261	7.97321	1.94015	0.163653	0.71697	KRT8	keratin, type II cytoskeletal 8	protein_coding	5	18170354	18180215	5967.75	3956.75
ENSSSCG00000000253	-5.15882	3.89773	23.0395	1.5871e-06	0.000126761	KRT18	keratin 18	protein_coding	5	18217575	18222833	15	656.25
ENSSSCG00000000257	0.0176767	3.055	0.00128379	0.971418	0.999679	ITGB7	integrin subunit beta 7	protein_coding	5	18417198	18434526	154.75	156.5
ENSSSCG00000000258	0.170608	5.65445	0.450393	0.502148	0.999679	RARG	retinoic acid receptor gamma	protein_coding	5	18436268	18458624	984.75	926
ENSSSCG00000000259	-0.435857	4.27088	2.06847	0.150372	0.688043	CSAD	cysteine sulfinic acid decarboxylase	protein_coding	5	18379344	18410396	300.5	419.75
ENSSSCG00000000260	-0.369327	0.422762	0.399886	0.527148	0.999679	SOAT2	sterol O-acyltransferase 2	protein_coding	5	18358673	18374288	20	26
ENSSSCG00000000261	0.38127	7.8681	0.778138	0.377711	0.975419	IGFBP6	insulin-like growth factor-binding protein 6 precursor	protein_coding	5	18353171	18357225	4901	3793.25
ENSSSCG00000000262	-0.00938394	5.75826	0.00141245	0.97002	0.999679	SPRYD3	SPRY domain-containing protein 3	protein_coding	5	18293254	18353113	990.5	1036.75
ENSSSCG00000000263	-0.133181	6.62296	0.200601	0.654236	0.999679	TNS2	tensin 2	protein_coding	5	18306453	18320270	1713	1928.5
ENSSSCG00000000264	0.0577419	4.80208	0.0470658	0.82825	0.999679	MFSD5	major facilitator superfamily domain containing 5	protein_coding	5	18476366	18478737	523.25	539.25
ENSSSCG00000000265	-0.00452853	2.62587	0.000103986	0.991864	0.999679	ESPL1	extra spindle pole bodies like 1, separase	protein_coding	5	18487563	18509753	111.75	114.25
ENSSSCG00000000267	0.213632	6.39971	0.529084	0.466992	0.999679	C12orf10	chromosome 12 open reading frame 10	protein_coding	5	18512710	18528127	1675.5	1568.25
ENSSSCG00000000268	-0.139827	2.44786	0.120999	0.727953	0.999679	AAAS	aladin WD repeat nucleoporin	protein_coding	5	18521628	18537864	94.25	107.75
ENSSSCG00000000272	0.167799	5.92908	0.465033	0.495281	0.999679	SP1	Sp1 transcription factor	protein_coding	5	18588941	18630760	1179.5	1114.25
ENSSSCG00000000273	-0.120929	6.93777	0.162354	0.686999	0.999679		proline-rich protein 13 isoform 2	protein_coding	5	18660684	18665925	2171.75	2562.5
ENSSSCG00000000274	-0.039761	7.8098	0.0186477	0.891381	0.999679	PCBP2	poly(rC)-binding protein 2	protein_coding	5	18673981	18699402	4069.25	4407.75
ENSSSCG00000000275	0.0712523	4.04533	0.0475429	0.827395	0.999679	MAP3K12	mitogen-activated protein kinase kinase kinase 12	protein_coding	5	18696607	18717199	309.75	298.75
ENSSSCG00000000276	-0.117188	4.13143	0.165787	0.683884	0.999679	TARBP2	TARBP2, RISC loading complex RNA binding subunit	protein_coding	5	18718158	18723839	308.75	352.25
ENSSSCG00000000277	-0.205187	0.182485	0.145735	0.702645	0.999679	NPFF	neuropeptide FF-amide peptide precursor	protein_coding	5	18724164	18724826	17.5	20.25
ENSSSCG00000000278	0.112377	6.55991	0.203476	0.65193	0.999679			protein_coding	5	18726359	18838565	1799.75	1723.5
ENSSSCG00000000288	-0.122978	8.57851	0.144977	0.703382	0.999679		heterogeneous nuclear ribonucleoprotein A1	protein_coding	5	19484613	19494938	6738	7834.25
ENSSSCG00000000290	0.065565	6.96687	0.0594179	0.807418	0.999679	COPZ1	coatomer protein complex subunit zeta 1	protein_coding	5	19522556	19546042	2368.25	2386
ENSSSCG00000000292	0.865884	5.57864	8.32595	0.00390827	0.0655225	ZNF385A	zinc finger protein 385A	protein_coding	5	19557337	19583315	1131.25	649
ENSSSCG00000000293	0.449003	7.69053	1.83472	0.175571	0.743369	ITGA5	integrin subunit alpha 5	protein_coding	5	19583451	19611209	4359.5	3312
ENSSSCG00000000295	0.983431	6.58109	6.83548	0.00893645	0.116771	NCKAP1L	NCK associated protein 1 like	protein_coding	5	19677875	19720547	2359.25	1225.25
ENSSSCG00000000297	0.257547	3.95112	0.716944	0.397148	0.98906	PDE1B	phosphodiesterase 1B	protein_coding	5	19725354	19752890	310.75	266
ENSSSCG00000000298	-3.75341	4.42138	26.7319	2.33736e-07	2.37216e-05	PPP1R1A	protein phosphatase 1 regulatory inhibitor subunit 1A	protein_coding	5	19753857	19763269	55.25	717.75
ENSSSCG00000000299	-0.0160129	0.91436	0.000806599	0.977343	0.999679	TESPA1	thymocyte expressed, positive selection associated 1	protein_coding	5	19872178	20017439	33.25	33.5
ENSSSCG00000000359	-0.161773	4.71082	0.369789	0.543119	0.999679			protein_coding	5	21156857	21160737	455.5	542.75
ENSSSCG00000000361	0.174933	8.91397	0.276022	0.59932	0.999679	CD63	CD63 molecule	protein_coding	5	21172279	21176232	9435.25	8883
ENSSSCG00000000363	-0.0686436	2.81654	0.0285128	0.865909	0.999679	GDF11	growth/differentiation factor 11 precursor	protein_coding	5	21191190	21201804	124.75	139
ENSSSCG00000000364	0.13737	5.51908	0.276118	0.599257	0.999679	SARNP	SAP domain containing ribonucleoprotein	protein_coding	5	21199422	21288580	883.25	842.75
ENSSSCG00000000365	-0.0186752	5.28175	0.00433696	0.947493	0.999679			protein_coding	5	21262193	21264686	711.5	783.5
ENSSSCG00000000366	0.104725	6.03345	0.202278	0.652888	0.999679	DNAJC14	dnaJ homolog subfamily C member 14	protein_coding	5	21265665	21272646	1248.75	1214.25
ENSSSCG00000000367	0.0301924	3.97417	0.00823813	0.92768	0.999679			protein_coding	5	21274046	21279979	288	290
ENSSSCG00000000368	0.396443	5.54611	2.09997	0.147302	0.679756	MMP19	matrix metallopeptidase 19	protein_coding	5	21278081	21289547	978	754.75
ENSSSCG00000000370	-0.120221	4.41762	0.20022	0.654543	0.999679	DGKA	Diacylglycerol kinase alpha	protein_coding	5	21331468	21356183	377.75	426
ENSSSCG00000000373	0.029236	3.95127	0.00863832	0.925949	0.999679	CDK2	cyclin-dependent kinase 2	protein_coding	5	21364387	21373086	287	285
ENSSSCG00000000374	-0.0699337	8.80143	0.0414752	0.838623	0.999679	RPS26	40S ribosomal protein S26	protein_coding	5	21431659	21434295	8027.25	9098.5
ENSSSCG00000000376	-0.0691399	5.03763	0.0751567	0.783971	0.999679	SUOX	sulfite oxidase, mitochondrial	protein_coding	5	21395266	21399736	591	638.75
ENSSSCG00000000377	-0.153146	6.53517	0.398144	0.528049	0.999679			protein_coding	5	21496025	21504946	1626.5	1886.5
ENSSSCG00000000379	-0.161797	6.35047	0.427624	0.513157	0.999679	ESYT1	extended synaptotagmin 1	protein_coding	5	21518070	21534463	1422.75	1637
ENSSSCG00000000382	-0.0226281	7.03044	0.00708946	0.932898	0.999679	SMARCC2	SWI/SNF related, matrix associated, actin dependent regulator of chromatin subfamily c member 2	protein_coding	5	21560934	21636211	2383.5	2509.75
ENSSSCG00000000383	0.173702	5.61974	0.552605	0.457255	0.999679	RNF41	ring finger protein 41	protein_coding	5	21596306	21624569	959.25	885.75
ENSSSCG00000000384	0.0727016	4.1886	0.0657622	0.79761	0.999679	NABP2	nucleic acid binding protein 2	protein_coding	5	21624143	21634412	342.5	341.75
ENSSSCG00000000386	-0.104481	4.72008	0.160962	0.688272	0.999679	ANKRD52	ankyrin repeat domain 52	protein_coding	5	21637613	21657092	466.75	519
ENSSSCG00000000393	-0.13448	5.71963	0.283541	0.59439	0.999679	PAN2	PAN2 poly(A) specific ribonuclease subunit	protein_coding	5	21710772	21748950	924.5	1042.25
ENSSSCG00000000394	0.0983207	6.08164	0.148849	0.699638	0.999679		protein canopy homolog 2 precursor	protein_coding	5	21707834	21711292	1288.75	1289.25
ENSSSCG00000000396	0.727024	5.86593	5.06054	0.0244766	0.230177	STAT2	Signal transducer and activator of transcription 2	protein_coding	5	21733030	21751354	1335.5	844
ENSSSCG00000000399	-0.084013	2.10137	0.0335665	0.854632	0.999679	TIMELESS	timeless circadian regulator	protein_coding	5	21759475	21787521	75.5	82
ENSSSCG00000000401	-0.654367	0.251765	1.76363	0.184172	0.760969	GLS2	glutaminase 2	protein_coding	5	21804309	21819656	15.5	26.25
ENSSSCG00000000402	0.134695	6.61715	0.251992	0.615676	0.999679	RBMS2	RNA binding motif single stranded interacting protein 2	protein_coding	5	21819852	21932604	1879.5	1798.5
ENSSSCG00000000403	0.0452428	6.36826	0.0349115	0.851781	0.999679	BAZ2A	bromodomain adjacent to zinc finger domain 2A	protein_coding	5	21933281	21983034	1553	1568.25
ENSSSCG00000000405	-0.408742	8.66206	1.50005	0.220663	0.825684			protein_coding	5	21981708	21992407	6420.75	8965.75
ENSSSCG00000000406	-0.108012	6.71663	0.177851	0.673227	0.999679	PTGES3	prostaglandin E synthase 3	protein_coding	5	22000340	22021662	1864	2121.25
ENSSSCG00000000411	0.139798	4.45465	0.269296	0.603805	0.999679	NAB2	NGFI-A binding protein 2	protein_coding	5	22400548	22410479	421.5	396.75
ENSSSCG00000000418	0.884383	-0.143004	1.73	0.188411	0.769724	TAC3	Neurokinin-B	protein_coding	5	22324931	22332815	19.5	11.75
ENSSSCG00000000423	0.258605	10.0546	0.429756	0.512108	0.999679	LRP1	LDL receptor related protein 1	protein_coding	5	22436202	22518418	21399.5	18289.2
ENSSSCG00000000431	-0.0402094	4.22461	0.0189093	0.890627	0.999679	MBD6	methyl-CpG binding domain protein 6	protein_coding	5	22793364	22798234	337.5	356.25
ENSSSCG00000000433	-0.0982455	4.08629	0.0604945	0.805716	0.999679	B4GALNT1	beta-1,4-N-acetyl-galactosaminyltransferase 1	protein_coding	5	22885434	22897508	302.25	321.75
ENSSSCG00000000435	0.00142361	6.46378	3.09026e-05	0.995565	0.999679	ARHGEF25	Rho guanine nucleotide exchange factor 25	protein_coding	5	22873334	22881570	1630.5	1734.25
ENSSSCG00000000436	0.128299	0.0445589	0.0568757	0.811504	0.999679	PIP4K2C	phosphatidylinositol-5-phosphate 4-kinase type 2 gamma	protein_coding	5	22854285	22868453	17.75	18
ENSSSCG00000000437	0.59077	2.2038	1.70717	0.191353	0.773087	ARHGAP9	Rho GTPase activating protein 9	protein_coding	5	22744637	22756137	100.5	70.25
ENSSSCG00000000439	-0.183331	2.51382	0.197583	0.656679	0.999679	KIF5A	kinesin family member 5A	protein_coding	5	22816506	22867027	97	115
ENSSSCG00000000443	-1.08699	1.03451	3.95037	0.0468611	0.352778	GLI1	zinc finger protein GLI1	protein_coding	5	22732516	22748001	23	52.25
ENSSSCG00000000444	0.0565151	7.79047	0.0369476	0.847572	0.999679	DCTN2	dynactin subunit 2	protein_coding	5	22799287	22814480	4136.75	4195.5
ENSSSCG00000000449	0.415808	5.79226	2.77222	0.0959131	0.543508	DTX3	deltex E3 ubiquitin ligase 3	protein_coding	5	22867720	22873418	1161.25	909.75
ENSSSCG00000000453	0.537689	3.63292	2.73601	0.0981097	0.550363	ATP23	ATP23 metallopeptidase and ATP synthase assembly factor homolog	protein_coding	5	23233854	23276036	269.5	191
ENSSSCG00000000455	-0.00125813	5.48477	2.07321e-05	0.996367	0.999679	LRIG3	leucine rich repeats and immunoglobulin like domains 3	protein_coding	5	24066623	24118043	824.5	843.75
ENSSSCG00000000456	-0.0583307	5.2018	0.0437718	0.834279	0.999679	SLC16A7	solute carrier family 16 member 7	protein_coding	5	24712656	24877213	668.25	708.5
ENSSSCG00000000457	0.606767	6.14041	4.52726	0.033359	0.283909	USP15	ubiquitin specific peptidase 15	protein_coding	5	26964788	27083336	1575.75	1082.5
ENSSSCG00000000458	0.190229	6.44608	0.566112	0.451808	0.999679	MON2	MON2 homolog, regulator of endosome-to-Golgi trafficking	protein_coding	5	27126040	27241940	1717	1535
ENSSSCG00000000462	0.0847116	3.65732	0.067019	0.795728	0.999679	RXYLT1	ribitol xylosyltransferase 1	protein_coding	5	28247399	28276283	239	231.25
ENSSSCG00000000466	0.146492	7.14264	0.284853	0.593538	0.999679	XPOT	exportin for tRNA	protein_coding	5	28716909	28875331	2749.5	2532.75
ENSSSCG00000000469	-0.0513807	4.80343	0.04171	0.838174	0.999679	LEMD3	LEM domain containing 3	protein_coding	5	29595883	29673875	504.25	546.5
ENSSSCG00000000473	-0.0516261	5.78268	0.0443165	0.833266	0.999679			protein_coding	5	30488065	30511550	998.25	1091.5
ENSSSCG00000000475	-0.0371061	1.49866	0.00729599	0.93193	0.999679	IRAK3	interleukin 1 receptor associated kinase 3	protein_coding	5	30555108	30598954	49.5	52
ENSSSCG00000000477	0.139426	4.08981	0.218545	0.640151	0.999679	HELB	DNA helicase B	protein_coding	5	30645632	30696486	326.75	305.25
ENSSSCG00000000478	-0.400533	2.4477	0.410521	0.521705	0.999679	GRIP1	glutamate receptor interacting protein 1	protein_coding	5	30697047	31020436	85.75	132.25
ENSSSCG00000000483	-0.0565055	2.79562	0.0221698	0.881636	0.999679			protein_coding	5	32644709	32673639	123.5	136
ENSSSCG00000000486	0.104301	4.82352	0.172425	0.677965	0.999679	NUP107	nucleoporin 107	protein_coding	5	32989781	33040561	541.25	527.5
ENSSSCG00000000487	-0.211217	3.12987	0.297772	0.585282	0.999679	SLC35E3	solute carrier family 35 member E3	protein_coding	5	33049239	33068198	148.75	178.25
ENSSSCG00000000488	0.258386	5.53967	0.973954	0.323696	0.942577	MDM2	E3 ubiquitin-protein ligase Mdm2	protein_coding	5	33087010	33164514	937.5	808.25
ENSSSCG00000000492	1.246	5.13605	4.13814	0.0419271	0.329692	LYZ	lysozyme C-3 precursor	protein_coding	5	33612593	33618953	914.25	416.75
ENSSSCG00000000493	0.0947588	5.49714	0.146242	0.702153	0.999679	FRS2	fibroblast growth factor receptor substrate 2	protein_coding	5	33724546	33852952	855.25	854.5
ENSSSCG00000000496	-0.0102369	7.96894	0.00107905	0.973795	0.999679	CCT2	T-complex protein 1 subunit beta	protein_coding	5	33858639	33875661	4594.25	4970.5
ENSSSCG00000000500	-0.132967	2.67995	0.099004	0.753028	0.999679	RAB3IP	RAB3A interacting protein	protein_coding	5	34003186	34053898	111.5	128.75
ENSSSCG00000000502	0.0983221	6.38925	0.163308	0.686129	0.999679	CNOT2	CCR4-NOT transcription complex subunit 2	protein_coding	5	34426399	34550088	1596.75	1565
ENSSSCG00000000504	-0.37891	6.90175	1.70953	0.191046	0.772807	PTPRB	protein tyrosine phosphatase, receptor type B	protein_coding	5	34658540	34794270	1910.5	2550.75
ENSSSCG00000000509	-0.0492353	6.5032	0.0283733	0.866234	0.999679	ZFC3H1	zinc finger C3H1-type containing	protein_coding	5	35612726	35671191	1638.75	1723
ENSSSCG00000000510	0.162465	5.36153	0.397364	0.528454	0.999679	TMEM19	transmembrane protein 19	protein_coding	5	35692024	35718008	800.25	766
ENSSSCG00000000512	0.315943	6.12643	1.5807	0.20866	0.806557	TBC1D15	TBC1 domain family member 15	protein_coding	5	35827440	35908180	1427.5	1187.75
ENSSSCG00000000515	1.10524	1.77377	3.77771	0.0519397	0.374411	TRHDE	thyrotropin releasing hormone degrading enzyme	protein_coding	5	36274364	36658701	84.5	38.5
ENSSSCG00000000517	-0.610953	0.349036	1.4903	0.222169	0.826075	CAPS2	calcyphosine 2	protein_coding	5	38578539	38625131	17.25	27.25
ENSSSCG00000000519	0.135704	4.71599	0.218718	0.640019	0.999679	GLIPR1	GLI pathogenesis related 1	protein_coding	5	38758616	38815555	509.75	486
ENSSSCG00000000521	-0.725249	3.15259	2.5472	0.11049	0.584631	PHLDA1	pleckstrin homology like domain family A member 1	protein_coding	5	39314595	39315761	122	227
ENSSSCG00000000522	0.0998299	8.93073	0.0905516	0.763477	0.999679		nucleosome assembly protein 1-like 1	protein_coding	5	39328037	39363731	9333	9115.25
ENSSSCG00000000523	-0.0563051	2.8557	0.0211665	0.884326	0.999679	BBS10	Bardet-Biedl syndrome 10	protein_coding	5	39562062	39566329	129.5	141.75
ENSSSCG00000000528	1.01702	3.30195	3.0003	0.0832491	0.50031	PKP2	plakophilin 2	protein_coding	5	41424795	41509779	243.5	134.75
ENSSSCG00000000529	0.00827823	5.26357	0.00116479	0.972774	0.999679	DNM1L	dynamin 1 like	protein_coding	5	41569851	41636063	710	733
ENSSSCG00000000530	0.668886	3.23992	3.27301	0.0704285	0.450115	FGD4	FYVE, RhoGEF and PH domain containing 4	protein_coding	5	41681453	41879084	213.5	140.25
ENSSSCG00000000531	-0.923803	2.19706	4.32123	0.0376397	0.307543	BICD1	BICD cargo adaptor 1	protein_coding	5	41897410	42143695	56.5	111.5
ENSSSCG00000000534	0.0807463	6.03955	0.124015	0.72472	0.999679	IPO8	importin 8	protein_coding	5	43099745	43182803	1247	1235
ENSSSCG00000000536	0.284868	6.30368	1.29125	0.255817	0.869846	ERGIC2	endoplasmic reticulum-Golgi intermediate compartment protein 2	protein_coding	5	44334180	44385313	1601.5	1397.5
ENSSSCG00000000541	0.391512	4.0736	1.36249	0.243107	0.85633	FAR2	fatty acyl-CoA reductase 2	protein_coding	5	44381129	44559352	351.75	270.75
ENSSSCG00000000545	-0.235686	4.23067	0.6638	0.415222	0.999679	KLHL42	kelch like family member 42	protein_coding	5	45901767	45954876	316.75	397.25
ENSSSCG00000000546	-0.950593	1.83846	4.06962	0.0436612	0.338118	MANSC4	MANSC domain containing 4	protein_coding	5	45955090	45973028	43	91.25
ENSSSCG00000000547	-0.32379	4.40212	1.01662	0.313321	0.931717	MRPS35	28S ribosomal protein S35, mitochondrial	protein_coding	5	45973072	46023094	344.5	469
ENSSSCG00000000549	-0.0193738	7.56813	0.00473233	0.945155	0.999679	PPFIBP1	PPFIA binding protein 1	protein_coding	5	46029676	46223524	3461.25	3659.25
ENSSSCG00000000551	0.970464	2.44408	2.99473	0.0835358	0.500918	ARNTL2	aryl hydrocarbon receptor nuclear translocator like 2	protein_coding	5	46330522	46482280	131.75	66.25
ENSSSCG00000000552	0.103567	4.70671	0.134918	0.713386	0.999679	MED21	mediator of RNA polymerase II transcription subunit 21	protein_coding	5	46730210	46736376	498.75	499.25
ENSSSCG00000000553	0.103562	5.52611	0.167956	0.681935	0.999679	TM7SF3	transmembrane 7 superfamily member 3	protein_coding	5	46740931	46784194	883	870.25
ENSSSCG00000000554	-0.0446712	4.86268	0.0290664	0.864626	0.999679	FGFR1OP2	FGFR1 oncogene partner 2	protein_coding	5	46793137	46824696	529	565.5
ENSSSCG00000000555	0.305	6.44228	1.16718	0.279981	0.897343	ITPR2	inositol 1,4,5-trisphosphate receptor type 2	protein_coding	5	46935923	47464125	1766	1454.75
ENSSSCG00000000559	0.638588	6.31723	6.63635	0.00999182	0.124304	RASSF8	Ras association domain family member 8	protein_coding	5	47728988	47848475	1799.5	1194.25
ENSSSCG00000000563	0.999147	3.90845	6.91783	0.00853403	0.113602	LRMP	lymphoid restricted membrane protein	protein_coding	5	48648629	48707133	367.25	191.5
ENSSSCG00000000567	0.673114	1.70441	2.30479	0.128976	0.63333	SOX5	SRY-box 5	protein_coding	5	49749765	50161468	71.75	46.75
ENSSSCG00000000570	0.248413	6.25461	1.10243	0.293734	0.91498	C2CD5	C2 calcium dependent domain containing 5	protein_coding	5	51040519	51132282	1532	1355
ENSSSCG00000000571	-0.482061	5.88853	2.05554	0.151654	0.69141	ABCC9	ATP binding cassette subfamily C member 9	protein_coding	5	51536526	51673580	911	1259.25
ENSSSCG00000000573	-0.245497	4.60591	0.686562	0.407336	0.996367	KCNJ8	potassium voltage-gated channel subfamily J member 8	protein_coding	5	51695974	51707039	408	493.25
ENSSSCG00000000576	-0.637276	8.98398	3.37889	0.0660367	0.434599	LDHB	lactate dehydrogenase B	protein_coding	5	51810967	51831490	7297	12029.5
ENSSSCG00000000577	-2.49148	2.03374	4.41031	0.0357224	0.297459	GYS2	glycogen	protein_coding	5	51852976	51917689	22.75	127.25
ENSSSCG00000000579	0.236638	5.5454	0.548206	0.459052	0.999679	GOLT1B	vesicle transport protein GOT1B	protein_coding	5	51939480	51953314	936.5	803.25
ENSSSCG00000000580	-0.0521119	4.58998	0.0317268	0.858629	0.999679	RECQL	ATP-dependent DNA helicase Q1	protein_coding	5	51953184	51997113	439.5	467.5
ENSSSCG00000000583	0.149792	3.76618	0.240355	0.62395	0.999679	PYROXD1	pyridine nucleotide-disulphide oxidoreductase domain 1	protein_coding	5	51993954	52021439	262	247.25
ENSSSCG00000000584	-0.195803	0.112284	0.156977	0.691955	0.999679	SLCO1A2	solute carrier organic anion transporter family member 1A2	protein_coding	5	52020349	52131767	16.75	19.5
ENSSSCG00000000585	-2.13136	1.42219	5.79112	0.0161073	0.172742	SLCO1C1	solute carrier organic anion transporter family member 1C1	protein_coding	5	52234398	52315316	17	77.25
ENSSSCG00000000587	0.1388	5.53213	0.334243	0.563171	0.999679	AEBP2	AE binding protein 2	protein_coding	5	53441484	53691547	890	844.5
ENSSSCG00000000588	-0.290926	5.36182	0.848293	0.357036	0.962975	PLEKHA5	pleckstrin homology domain containing A5	protein_coding	5	53760818	54016938	677	908
ENSSSCG00000000591	-2.62109	0.00291145	14.4906	0.000140858	0.00547927	PIK3C2G	phosphatidylinositol-4-phosphate 3-kinase catalytic subunit type 2 gamma	protein_coding	5	54473830	54849512	4.5	31
ENSSSCG00000000599	0.0838841	4.23643	0.0804059	0.776748	0.999679	DERA	deoxyribose-phosphate aldolase	protein_coding	5	56590953	56706483	357.5	360.75
ENSSSCG00000000600	0.505268	7.09836	3.35606	0.0669582	0.437515	EPS8	epidermal growth factor receptor pathway substrate 8	protein_coding	5	56817482	57005114	2955.75	2142.75
ENSSSCG00000000601	1.25885	3.5096	7.94133	0.00483182	0.075749	PTPRO	protein tyrosine phosphatase, receptor type O	protein_coding	5	57021178	57263930	295.25	129
ENSSSCG00000000602	0.778099	5.93019	3.19447	0.0738877	0.46561	RERG	RAS like estrogen regulated growth inhibitor	protein_coding	5	57349382	57462804	1427	848.75
ENSSSCG00000000607	-1.64522	4.75682	16.9336	3.87097e-05	0.00194239	ART4	ecto-ADP-ribosyltransferase 4 isoform 1	protein_coding	5	57708644	57728635	238.25	765
ENSSSCG00000000611	0.0578771	6.02914	0.058551	0.808801	0.999679	WBP11	WW domain binding protein 11	protein_coding	5	57749943	57767151	1228.75	1247
ENSSSCG00000000612	0.102823	6.51148	0.166881	0.682899	0.999679	ATF7IP	activating transcription factor 7 interacting protein	protein_coding	5	58022733	58150185	1753	1706.75
ENSSSCG00000000619	-0.247263	3.01026	0.463902	0.495806	0.999679	FAM234B	protein FAM234B	protein_coding	5	59411880	59491536	134.5	167.75
ENSSSCG00000000623	0.441195	2.16271	0.462141	0.496625	0.999679	BCL2L14	apoptosis facilitator Bcl-2-like protein 14	protein_coding	5	60333082	60357900	93.75	79.25
ENSSSCG00000000625	0.0629613	7.05517	0.0526915	0.818444	0.999679	LRP6	LDL receptor related protein 6	protein_coding	5	60149026	60314764	2512	2455.75
ENSSSCG00000000633	-1.14674	8.234	5.42493	0.0198512	0.200428	YBX3	Y-box binding protein 3	protein_coding	5	61337862	61361282	3432.75	7617.5
ENSSSCG00000000635	-0.187531	3.90543	0.337132	0.561489	0.999679			protein_coding	5	61425829	61433947	258.25	313.5
ENSSSCG00000000639	0.912376	0.372387	1.81365	0.178071	0.749124			protein_coding	5	61583840	61596989	29.25	16
ENSSSCG00000000640	0.691049	1.40567	0.702933	0.4018	0.992406			protein_coding	5	61624596	61629234	59.5	37.5
ENSSSCG00000000645	0.312612	7.47428	1.06694	0.301638	0.922954	GABARAPL1	gamma-aminobutyric acid receptor-associated protein-like 1	protein_coding	5	61758137	61767601	3609	3058.25
ENSSSCG00000000647	2.30218	5.51911	20.204	6.96066e-06	0.000456092	OLR1	oxidized low-density lipoprotein receptor 1	protein_coding	5	61799356	61809691	1419	292.75
ENSSSCG00000000648	2.52567	1.76967	6.66207	0.00984865	0.123354	CLEC7A	C-type lectin domain family 7 member A	protein_coding	5	61832347	61845625	108.25	19.25
ENSSSCG00000000649	0.49793	4.03165	2.0536	0.151847	0.69141	CLEC1A	C-type lectin domain family 1 member A	protein_coding	5	61849261	61870248	350.75	250.25
ENSSSCG00000000653	0.212605	1.30462	0.065227	0.798417	0.999679	CD69	early activation antigen CD69	protein_coding	5	62077988	62085900	47.75	48
ENSSSCG00000000656	0.445966	2.28145	0.774222	0.378914	0.97558	CLEC2B	uncharacterized protein LOC100520839	protein_coding	5	61996777	62019407	103	79
ENSSSCG00000000657	0.0389662	6.63486	0.0213177	0.883917	0.999679			protein_coding	5	62187297	62226080	1869	1852.5
ENSSSCG00000000659	-3.47535	2.27558	15.6772	7.51229e-05	0.00333556			protein_coding	5	62272892	62325141	14	193.75
ENSSSCG00000000660	-1.8611	5.78763	41.1951	1.37766e-10	6.19856e-08	A2M	alpha-2-macroglobulin	protein_coding	5	62437647	62485537	438.25	1632
ENSSSCG00000000661	-0.400502	3.60896	1.54955	0.213202	0.81501	PHC1	polyhomeotic-like protein 1	protein_coding	5	62557774	62580657	191.25	265.25
ENSSSCG00000000663	-0.00558976	2.03833	8.15525e-05	0.992795	0.999679			protein_coding	5	62506009	62523810	75.25	74
ENSSSCG00000000664	-0.848645	1.8264	2.82544	0.0927812	0.534026			protein_coding	5	62603252	62680680	44.75	81.75
ENSSSCG00000000665	-0.631463	4.93368	4.41863	0.0355485	0.296559	RIMKLB	ribosomal modification protein rimK like family member B	protein_coding	5	62676952	62723919	437.75	706.5
ENSSSCG00000000672	0.0335031	4.22769	0.00733437	0.931752	0.999679	CLSTN3	calsyntenin 3	protein_coding	5	63569866	63607112	349.75	344.75
ENSSSCG00000000675	1.31456	10.3573	7.44526	0.00636036	0.0929136	C1R	complement C1r	protein_coding	5	63644321	63681418	34642.5	14456
ENSSSCG00000000681	0.64266	6.08319	4.17526	0.0410182	0.325111	P3H3	prolyl 3-hydroxylase 3	protein_coding	5	63871508	63884835	1521.75	980.25
ENSSSCG00000000682	0.478369	0.627945	0.722239	0.39541	0.987558	GNB3	guanine nucleotide-binding protein G(I)/G(S)/G(T) subunit beta-3	protein_coding	5	63863656	63870433	31	22
ENSSSCG00000000683	0.0306983	2.46556	0.00414972	0.948637	0.999679	CDCA3	cell division cycle associated 3	protein_coding	5	63859541	63862360	101.75	99.5
ENSSSCG00000000684	-0.0397452	5.8251	0.0243429	0.876016	0.999679	USP5	ubiquitin specific peptidase 5	protein_coding	5	63843033	63859572	1035.5	1122.5
ENSSSCG00000000685	-0.575774	-0.0186082	1.4378	0.230496	0.839118	TPI1	triosephosphate isomerase	protein_coding	5	63832435	63843134	13	20.25
ENSSSCG00000000687	1.19288	4.07111	3.93413	0.0473155	0.35442	CD4	CD4 molecule	protein_coding	5	63892132	63918669	435	200.5
ENSSSCG00000000690	0.113335	6.56625	0.201707	0.653347	0.999679	MLF2	myeloid leukemia factor 2	protein_coding	5	63951664	63957143	1823	1741.25
ENSSSCG00000000691	-0.214199	3.78825	0.485124	0.48611	0.999679	COPS7A	COP9 signalosome subunit 7A	protein_coding	5	63957064	63977556	235	287
ENSSSCG00000000693	-0.188149	4.69517	0.475493	0.490471	0.999679	NCAPD2	non-SMC condensin I complex subunit D2	protein_coding	5	64136507	64167410	447.25	520.75
ENSSSCG00000000694	-1.62931	10.8703	7.12558	0.00759919	0.105462		Glyceraldehyde-3-phosphate dehydrogenase	protein_coding	5	64126481	64133991	16853.8	52157.5
ENSSSCG00000000695	0.176638	3.43947	0.255479	0.613243	0.999679	IFFO1	intermediate filament family orphan 1	protein_coding	5	64116152	64129264	210.5	189.75
ENSSSCG00000000696	-0.198758	4.85068	0.598744	0.439058	0.999679	NOP2	probable 28S rRNA (cytosine(4447)-C(5))-methyltransferase	protein_coding	5	64106098	64116289	495.75	589.75
ENSSSCG00000000697	0.0853858	7.65735	0.0914647	0.762323	0.999679	CHD4	chromodomain helicase DNA binding protein 4	protein_coding	5	64065992	64105271	3844.75	3759.5
ENSSSCG00000000699	0.00425766	1.20456	7.39253e-05	0.99314	0.999679	LPAR5	lysophosphatidic acid receptor 5	protein_coding	5	64049491	64060246	40.75	44
ENSSSCG00000000700	0.175057	5.75677	0.492397	0.48286	0.999679	ACRBP	acrosin binding protein	protein_coding	5	64027876	64047847	1049	981.25
ENSSSCG00000000702	-0.0101334	4.82985	0.00164025	0.967695	0.999679	ZNF384	zinc finger protein 384	protein_coding	5	64012803	64024560	519.75	545
ENSSSCG00000000704	0.249096	5.40308	0.967013	0.325426	0.943539	TAPBPL	TAP binding protein like	protein_coding	5	64188187	64200538	848.75	754.75
ENSSSCG00000000706	0.293782	6.26468	1.5015	0.220441	0.825613	LTBR	tumor necrosis factor receptor superfamily member 3 precursor	protein_coding	5	64269552	64278550	1560.5	1313.75
ENSSSCG00000000707	-0.352687	1.73382	0.457047	0.499007	0.999679	SCNN1A	amiloride-sensitive sodium channel subunit alpha	protein_coding	5	64285015	64314819	52.5	65.75
ENSSSCG00000000708	0.315527	6.38388	1.608	0.204774	0.798623	TNFRSF1A	tumor necrosis factor receptor superfamily member 1A precursor	protein_coding	5	64319044	64335527	1716.5	1416.25
ENSSSCG00000000712	-0.252584	8.00488	0.512313	0.474139	0.999679	VWF	von Willebrand factor precursor	protein_coding	5	64517481	64678840	4291.25	5304.75
ENSSSCG00000000717	-1.30091	2.45695	4.02384	0.0448616	0.344058	KCNA6	potassium voltage-gated channel subfamily A member 6	protein_coding	5	65625585	65659219	57.25	134
ENSSSCG00000000719	-0.197525	5.189	0.602413	0.437659	0.999679			protein_coding	5	65759668	65789223	628.25	751.25
ENSSSCG00000000720	-0.0652161	2.26778	0.0243676	0.875953	0.999679	AKAP3	A-kinase anchor protein 3	protein_coding	5	65788847	65840172	85	94.25
ENSSSCG00000000722	-0.133178	2.38749	0.104888	0.746041	0.999679	RAD51AP1	RAD51 associated protein 1	protein_coding	5	65837563	65897230	89.75	102
ENSSSCG00000000723	0.302781	4.78849	1.37686	0.240636	0.852564	C12orf4	homolog isoform 2	protein_coding	5	65892910	65939569	562.25	476.25
ENSSSCG00000000728	0.881577	3.89726	6.21488	0.0126681	0.145306	PARP11	poly(ADP-ribose) polymerase family member 11	protein_coding	5	66443483	66483643	354.75	195.75
ENSSSCG00000000730	0.914628	0.347149	2.8694	0.0902787	0.523896	PRMT8	protein arginine methyltransferase 8	protein_coding	5	66665263	66753868	28.5	15.25
ENSSSCG00000000732	-1.88276	2.3444	6.20318	0.0127521	0.145995	CRACR2A	calcium release activated channel regulator 2A	protein_coding	5	66530501	66647708	39	174.75
ENSSSCG00000000734	0.140359	6.58114	0.21472	0.643093	0.999679			protein_coding	5	66853318	66911608	1839.75	1729.25
ENSSSCG00000000735	-0.185443	6.15741	0.549398	0.458564	0.999679	TSPAN9	Tetraspanin-9	protein_coding	5	66913755	67106257	1232	1455
ENSSSCG00000000736	-0.206393	3.48213	0.215114	0.642788	0.999679	TEAD4	transcriptional enhancer factor TEF-3	protein_coding	5	67124726	67194381	190.5	218.25
ENSSSCG00000000737	0.15564	5.00507	0.376112	0.539692	0.999679	TULP3	tubby like protein 3	protein_coding	5	67201685	67238330	622.25	589.25
ENSSSCG00000000738	-0.219303	3.4007	0.373	0.541373	0.999679	RHNO1	RAD9-HUS1-RAD1 interacting nuclear orphan 1	protein_coding	5	67238717	67246660	180.5	221
ENSSSCG00000000739	-0.058682	2.18516	0.015178	0.901949	0.999679	FOXM1	forkhead box M1	protein_coding	5	67241910	67265377	80.75	83.75
ENSSSCG00000000741	-0.154591	0.112959	0.0658695	0.797449	0.999679	NRIP2	nuclear receptor interacting protein 2	protein_coding	5	67280924	67292348	17	19.5
ENSSSCG00000000742	-0.566156	2.95298	2.24101	0.134393	0.648566	ITFG2	integrin alpha FG-GAP repeat containing 2	protein_coding	5	67290112	67305758	114.5	177
ENSSSCG00000000743	-0.241559	6.34935	0.966118	0.32565	0.943539	FKBP4	peptidyl-prolyl cis-trans isomerase FKBP4	protein_coding	5	67314011	67321630	1377.25	1730.5
ENSSSCG00000000745	-0.576053	2.98273	2.32485	0.127322	0.627912	DDX11	DEAD/H-box helicase 11	protein_coding	5	67363831	67397111	116.25	184
ENSSSCG00000000746	0.20976	4.04971	0.51234	0.474127	0.999679	WASHC1	WASH complex subunit 1	protein_coding	5	67395876	67411106	325.75	298.5
ENSSSCG00000000749	1.99213	0.35007	8.74024	0.00311263	0.0559444	SLC6A12	solute carrier family 6 member 12	protein_coding	5	67550287	67573863	35.25	8.75
ENSSSCG00000000751	0.22297	2.826	0.332691	0.564079	0.999679	CCDC77	coiled-coil domain containing 77	protein_coding	5	67725833	67756868	139	121.75
ENSSSCG00000000753	0.219779	7.38015	0.618468	0.431617	0.999679			protein_coding	5	68001540	68143818	3314.75	2942.25
ENSSSCG00000000754	-0.082329	3.48858	0.0612778	0.804488	0.999679	RAD52	DNA repair protein RAD52 homolog	protein_coding	5	68133699	68223645	198	222.75
ENSSSCG00000000755	0.210198	6.24471	0.751702	0.385938	0.980373	ERC1	ELKS/RAB6-interacting/CAST family member 1	protein_coding	5	68223294	68691230	1502.75	1331.25
ENSSSCG00000000757	-1.11634	7.22769	8.00574	0.00466294	0.0738737	ADIPOR2	adiponectin receptor protein 2	protein_coding	5	68755837	68807493	1755.75	3815.5
ENSSSCG00000000759	-1.07374	3.74062	4.98698	0.0255388	0.236938			protein_coding	5	68627338	68731931	156	324
ENSSSCG00000000764	-0.385204	2.03597	0.656556	0.417778	0.999679	HDHD5	haloacid dehalogenase like hydrolase domain containing 5	protein_coding	5	69500285	69512611	64.75	90
ENSSSCG00000000765	0.110596	4.9518	0.196016	0.657956	0.999679	IL17RA	interleukin 17 receptor A	protein_coding	5	69461529	69480112	592.5	566.25
ENSSSCG00000000766	-0.844239	4.21588	7.50231	0.00616197	0.0908017	CECR2	CECR2, histone acetyl-lysine reader	protein_coding	5	69621879	69744435	243	469.75
ENSSSCG00000000767	0.0209709	6.98819	0.00576292	0.939488	0.999679	ATP6V1E1	ATPase H+ transporting V1 subunit E1	protein_coding	5	69747720	69772077	2359.75	2443.75
ENSSSCG00000000769	0.336463	4.66045	1.63726	0.200702	0.788566	BID	BH3-interacting domain death agonist	protein_coding	5	69849002	69875853	518.75	425.5
ENSSSCG00000000770	-0.407949	5.36836	2.43426	0.11871	0.603521	MICAL3	microtubule associated monooxygenase, calponin and LIM domain containing 3	protein_coding	5	69890145	69985424	648	902.25
ENSSSCG00000000773	-1.30089	3.30099	6.92603	0.00849499	0.113194	TUBA8	tubulin alpha 8	protein_coding	5	70133330	70179970	101.5	256
ENSSSCG00000000774	1.38707	5.50744	8.84438	0.00293993	0.0535535	USP18	ubl carboxyl-terminal hydrolase 18	protein_coding	5	70183279	70227984	1213	471.75
ENSSSCG00000000778	0.000243337	4.63567	7.77058e-07	0.999297	0.999679	CPNE8	copine 8	protein_coding	5	70394576	70659819	454	468.25
ENSSSCG00000000779	-1.01958	4.06471	4.11074	0.0426118	0.332576	KIF21A	kinesin family member 21A	protein_coding	5	70889000	71029809	202	480
ENSSSCG00000000781	-2.15246	2.20012	7.74164	0.00539618	0.0819619	ABCD2	ATP binding cassette subfamily D member 2	protein_coding	5	71121075	71181317	30.75	142.75
ENSSSCG00000000783	0.413342	4.78766	2.24516	0.134033	0.647455	SLC2A13	solute carrier family 2 member 13	protein_coding	5	71295008	71673893	576.75	453.75
ENSSSCG00000000784	0.320029	5.6179	1.49876	0.220862	0.825789	LRRK2	leucine-rich repeat serine/threonine-protein kinase 2	protein_coding	5	71800337	71944105	1008.75	826
ENSSSCG00000000789	-1.0356	2.15555	3.34832	0.0672735	0.438562	CNTN1	contactin 1	protein_coding	5	72168532	72495728	53.25	113.75
ENSSSCG00000000791	-3.02187	1.92789	17.0873	3.57007e-05	0.00182533	PDZRN4	PDZ domain containing ring finger 4	protein_coding	5	72787914	72940818	14.25	138.25
ENSSSCG00000000793	0.0955296	5.83315	0.149022	0.699472	0.999679	PPHLN1	periphilin 1	protein_coding	5	73555798	73697374	1086.25	1070.5
ENSSSCG00000000795	-2.40925	2.68136	10.9617	0.000930163	0.0235343	ADAMTS20	A disintegrin and metalloproteinase with thrombospondin motifs 20 precursor	protein_coding	5	74502100	74672835	37	193
ENSSSCG00000000798	-0.187905	6.0799	0.472725	0.491736	0.999679	TWF1	twinfilin actin binding protein 1	protein_coding	5	74868591	74893713	1171.75	1412.75
ENSSSCG00000000799	0.357644	4.64756	1.80345	0.179296	0.751122	IRAK4	interleukin-1 receptor-associated kinase 4	protein_coding	5	74842184	74858125	520.25	421
ENSSSCG00000000800	0.422579	4.33125	2.11595	0.145772	0.676397	PUS7L	pseudouridylate synthase 7 like	protein_coding	5	74803484	74835140	425.25	332.25
ENSSSCG00000000801	-0.896851	2.47222	3.97702	0.046125	0.350017	TMEM117	transmembrane protein 117	protein_coding	5	74917409	75403615	69.5	131.75
ENSSSCG00000000802	1.22202	5.50286	4.03919	0.044455	0.341911	NELL2	neural EGFL like 2	protein_coding	5	75505099	75837399	1176.5	520.5
ENSSSCG00000000804	-0.0304564	6.481	0.0141976	0.905154	0.999679	ANO6	anoctamin 6	protein_coding	5	76238923	76334021	1628.5	1770.25
ENSSSCG00000000806	0.135809	7.04061	0.264681	0.606923	0.999679	SCAF11	SR-related CTD associated factor 11	protein_coding	5	76807231	76876613	2543.75	2401.25
ENSSSCG00000000807	-0.380071	2.76552	0.782337	0.376427	0.975419	SLC38A1	solute carrier family 38 member 1	protein_coding	5	77011950	77058427	108	140.5
ENSSSCG00000000808	0.14498	8.20899	0.224935	0.635305	0.999679	SLC38A2	sodium-coupled neutral amino acid transporter 2	protein_coding	5	77113494	77127714	5715	5440.75
ENSSSCG00000000810	-1.25425	3.893	14.3488	0.00015188	0.0057753	AMIGO2	adhesion molecule with Ig like domain 2	protein_coding	5	77642195	77645753	160.25	393.25
ENSSSCG00000000811	-0.132868	2.69103	0.110776	0.739263	0.999679	PCED1B	PC-esterase domain containing 1B	protein_coding	5	77781714	77795179	111.75	125.75
ENSSSCG00000000816	0.103216	3.4677	0.0963375	0.75627	0.999679	SENP1	SUMO1/sentrin specific peptidase 1	protein_coding	5	78423137	78476313	209.75	207.5
ENSSSCG00000000837	-0.124571	2.87427	0.0783612	0.779531	0.999679	CHST11	carbohydrate sulfotransferase 11	protein_coding	5	79788572	80067795	129	138.25
ENSSSCG00000000838	0.249118	5.02833	0.486245	0.485607	0.999679	SLC41A2	solute carrier family 41 member 2	protein_coding	5	79594004	79719276	653	545.25
ENSSSCG00000000839	0.493757	6.13365	2.16942	0.140779	0.664558	ALDH1L2	aldehyde dehydrogenase 1 family member L2	protein_coding	5	79491978	79554896	1515.75	1067.75
ENSSSCG00000000840	0.272428	6.81889	0.915085	0.338769	0.953682	WASHC4	WASH complex subunit 4	protein_coding	5	79417712	79474645	2284.75	1916.25
ENSSSCG00000000841	0.47534	5.96713	3.93081	0.0474091	0.354569	APPL2	DCC-interacting protein 13-beta	protein_coding	5	79356067	79412235	1338	1014.5
ENSSSCG00000000842	-0.0479732	4.5408	0.0338793	0.853964	0.999679	KANSL2	KAT8 regulatory NSL complex subunit 2	protein_coding	5	79281586	79315011	421.25	457.5
ENSSSCG00000000843	0.275349	6.33735	1.10299	0.293611	0.91498	TXNRD1	thioredoxin reductase 1, cytoplasmic	protein_coding	5	80170334	80236277	1638.75	1386
ENSSSCG00000000844	-0.0276757	5.39565	0.0130141	0.909175	0.999679	NFYB	nuclear transcription factor Y subunit beta	protein_coding	5	80333757	80353768	771	815.75
ENSSSCG00000000846	0.157602	6.00705	0.369102	0.543494	0.999679	HCFC2	host cell factor C2	protein_coding	5	80368244	80409786	1245.75	1136.75
ENSSSCG00000000847	0.142482	4.57025	0.28701	0.592143	0.999679	TDG	thymine DNA glycosylase	protein_coding	5	80437959	80492252	459.25	431
ENSSSCG00000000848	0.683298	6.98804	4.66605	0.0307646	0.26965	GLT8D2	glycosyltransferase 8 domain containing 2	protein_coding	5	80421183	80473288	2896.75	1815.5
ENSSSCG00000000849	0.119085	8.66974	0.130132	0.718296	0.999679		endoplasmin precursor	protein_coding	5	80512208	80520068	7819.75	7370.25
ENSSSCG00000000853	-1.47828	1.43617	6.63028	0.010026	0.124579	NT5DC3	5'-nucleotidase domain containing 3	protein_coding	5	80644245	80688504	25.25	78
ENSSSCG00000000857	0.0463032	5.63871	0.0219654	0.882179	0.999679	IGF1	insulin-like growth factor I precursor	protein_coding	5	81776422	81848048	934.75	920.25
ENSSSCG00000000859	0.42458	1.80486	0.84939	0.356725	0.962975	PARPBP	PARP1 binding protein	protein_coding	5	82019182	82091408	72	54.25
ENSSSCG00000000860	0.242062	3.99691	0.596521	0.439909	0.999679	NUP37	nucleoporin 37	protein_coding	5	82091456	82145089	317.25	279
ENSSSCG00000000862	0.390442	6.18665	2.56196	0.109463	0.581703	GNPTAB	N-acetylglucosamine-1-phosphate transferase alpha and beta subunits	protein_coding	5	82361906	82460814	1526.25	1198.75
ENSSSCG00000000864	-0.718565	6.28782	6.30712	0.0120254	0.140657	CHPT1	choline phosphotransferase 1	protein_coding	5	82497437	82544732	1093	1930
ENSSSCG00000000866	-13.278	7.36961	55.1899	1.09432e-13	2.95423e-10	MYBPC1	myosin binding protein C, slow type	protein_coding	5	82557613	82651062	0.5	5793.25
ENSSSCG00000000867	-0.182056	0.473121	0.145001	0.703359	0.999679			protein_coding	5	82726346	82745213	22	26.5
ENSSSCG00000000869	-0.254097	4.74533	0.953702	0.328779	0.945475	UTP20	UTP20, small subunit processome component	protein_coding	5	82813701	82913162	451.25	561.5
ENSSSCG00000000870	0.0255585	7.02319	0.0089619	0.924579	0.999679	ARL1	ADP ribosylation factor like GTPase 1	protein_coding	5	82795620	82814112	2428	2473.75
ENSSSCG00000000873	0.695141	-0.189867	0.825309	0.363632	0.966964	ANO4	anoctamin 4	protein_coding	5	83048948	83489395	17.25	11
ENSSSCG00000000874	-0.738977	3.70355	3.76474	0.052344	0.376062	GAS2L3	growth arrest specific 2 like 3	protein_coding	5	83558566	83600868	179.5	298
ENSSSCG00000000877	0.0264707	6.10774	0.0124341	0.911213	0.999679	SCYL2	SCY1 like pseudokinase 2	protein_coding	5	83812681	83879088	1282.75	1330.25
ENSSSCG00000000884	0.179129	6.21462	0.354312	0.551683	0.999679	APAF1	apoptotic peptidase activating factor 1	protein_coding	5	85166460	85258707	1461.25	1295.25
ENSSSCG00000000886	-0.107507	8.3795	0.11443	0.735156	0.999679	SLC25A3	phosphate carrier protein, mitochondrial	protein_coding	5	85284316	85292451	5918.5	6757.25
ENSSSCG00000000887	-0.445511	1.39513	0.912063	0.339568	0.953682			protein_coding	AEMK02000183.1	10252	37190	39.25	55
ENSSSCG00000000890	-0.0739006	4.99865	0.0663087	0.796789	0.999679	NEDD1	neural precursor cell expressed, developmentally down-regulated 1	protein_coding	5	86693818	86737265	574.5	610.25
ENSSSCG00000000891	-0.0948474	6.07081	0.126524	0.722064	0.999679	LTA4H	leukotriene A-4 hydrolase	protein_coding	5	87486713	87518357	1195.75	1388.25
ENSSSCG00000000893	-1.92082	0.778426	8.70487	0.00317362	0.0567384	AMDHD1	amidohydrolase domain containing 1	protein_coding	5	87553022	87569246	12.5	47.5
ENSSSCG00000000895	-0.16568	2.9534	0.186491	0.665853	0.999679	SNRPF	small nuclear ribonucleoprotein F	protein_coding	5	87613932	87622951	134	158.25
ENSSSCG00000000896	-0.213882	5.07718	0.562395	0.453297	0.999679	NTN4	netrin 4	protein_coding	5	87671871	87784701	573.5	676.25
ENSSSCG00000000900	-0.230655	4.84937	0.846094	0.35766	0.963766	VEZT	vezatin, adherens junctions transmembrane protein	protein_coding	5	88035642	88104742	487.75	596.25
ENSSSCG00000000901	-0.0866317	2.80437	0.0485206	0.825658	0.999679	FGD6	FYVE, RhoGEF and PH domain containing 6	protein_coding	5	88104234	88226266	123.5	135.25
ENSSSCG00000000902	-0.017362	4.08931	0.00363165	0.951946	0.999679	NR2C1	nuclear receptor subfamily 2 group C member 1	protein_coding	5	88231262	88277997	309.75	325.5
ENSSSCG00000000905	-0.00638746	5.54185	0.000526538	0.981693	0.999679			protein_coding	5	88292771	88317177	862.5	928.5
ENSSSCG00000000906	-0.301832	3.53005	0.765616	0.381577	0.976725	TMCC3	transmembrane and coiled-coil domain family 3	protein_coding	5	88606814	88682326	186.75	246
ENSSSCG00000000907	1.18166	5.63656	14.8063	0.000119135	0.00482909	PLXNC1	plexin C1	protein_coding	5	88900245	89055742	1281.5	583.75
ENSSSCG00000000908	0.219352	4.86773	0.645853	0.421599	0.999679			protein_coding	5	89702682	89707784	580.25	528.25
ENSSSCG00000000910	0.0722916	5.21582	0.0631168	0.801636	0.999679	CRADD	Suppressor of cytokine signaling 2	protein_coding	5	89306250	89587429	697.75	681.75
ENSSSCG00000000915	0.630258	12.7374	1.59584	0.206493	0.802883	DCN	decorin precursor	protein_coding	5	91678608	91713925	152676	103929
ENSSSCG00000000916	0.00344197	10.4475	7.92873e-05	0.992895	0.999679	LUM	lumican precursor	protein_coding	5	91748494	91760563	25900	26833.8
ENSSSCG00000000917	1.00511	6.90519	5.13328	0.0234713	0.224215	KERA	keratocan	protein_coding	5	91796324	91801357	2952.25	1452.5
ENSSSCG00000000918	0.777652	4.03585	0.73844	0.390161	0.982798	EPYC	epiphycan	protein_coding	5	91841211	91876981	380.25	221.75
ENSSSCG00000000920	-0.161334	5.0594	0.408182	0.522894	0.999679	POC1B	POC1 centriolar protein B	protein_coding	5	93132082	93222522	582.75	684.25
ENSSSCG00000000925	0.0830961	4.8286	0.101322	0.750248	0.999679	C12orf29	uncharacterized protein C12orf29 homolog	protein_coding	5	94473176	94489661	538.75	525.5
ENSSSCG00000000926	0.109514	5.00474	0.183471	0.668407	0.999679	CEP290	centrosomal protein 290	protein_coding	5	94383946	94469001	610.5	589
ENSSSCG00000000927	-0.0930586	5.64735	0.151332	0.697266	0.999679	TMTC3	transmembrane and tetratricopeptide repeat containing 3	protein_coding	5	94308752	94384263	893.75	987.75
ENSSSCG00000000934	0.00218381	0.13199	2.05283e-05	0.996385	0.999679	LRRIQ1	leucine rich repeats and IQ motif containing 1	protein_coding	5	96802826	97034177	18.25	19.25
ENSSSCG00000000936	0.937513	0.401403	1.91931	0.165933	0.720878	SLC6A15	solute carrier family 6 member 15	protein_coding	5	97092947	97151922	28.75	15
ENSSSCG00000000939	-0.63949	5.92262	3.4125	0.0647042	0.4296	ACSS3	acyl-CoA synthetase short chain family member 3	protein_coding	5	100270239	100429204	877.5	1353.75
ENSSSCG00000000940	-0.854732	2.28966	2.66277	0.102722	0.561807	PPFIA2	PTPRF interacting protein alpha 2	protein_coding	5	99818795	100279030	63	113.75
ENSSSCG00000000941	-0.122301	2.24287	0.080007	0.777288	0.999679	METTL25	methyltransferase like 25	protein_coding	5	99230284	99359244	82	91.25
ENSSSCG00000000948	0.228754	1.26177	0.160795	0.688425	0.999679	SYT1	synaptotagmin 1	protein_coding	5	101871314	102394307	45.25	40.25
ENSSSCG00000000950	-0.0217739	2.24257	0.00182558	0.965919	0.999679	E2F7	E2F transcription factor 7	protein_coding	5	104126952	104163407	84.25	86
ENSSSCG00000000951	-0.370027	5.95961	1.41721	0.233862	0.844399	CSRP2	cysteine and glycine rich protein 2	protein_coding	5	104273629	104295140	1006.75	1297
ENSSSCG00000000952	-0.0643408	5.94866	0.0703936	0.790765	0.999679			protein_coding	5	104300877	104395288	1110.25	1200.75
ENSSSCG00000000955	0.191247	5.07042	0.531339	0.466045	0.999679	TBC1D22A	TBC1 domain family member 22A	protein_coding	5	2530531	2787149	657.75	613.5
ENSSSCG00000000958	0.0951467	6.33323	0.153891	0.694845	0.999679	DYRK2	dual specificity tyrosine phosphorylation regulated kinase 2	protein_coding	5	32047643	32064222	1536.5	1483.75
ENSSSCG00000000959	-0.199098	4.77277	0.554603	0.456443	0.999679			protein_coding	AEMK02000361.1	214423	805651	467.5	563.75
ENSSSCG00000000964	-0.149376	6.02531	0.358769	0.549191	0.999679	LMF2	lipase maturation factor 2	protein_coding	5	233298	258794	1136.5	1292.5
ENSSSCG00000000965	0.0738927	2.7664	0.0389049	0.843637	0.999679	NCAPH2	condensin-2 complex subunit H2	protein_coding	5	220765	233549	126.75	126.25
ENSSSCG00000000968	0.129426	6.84404	0.227015	0.633746	0.999679	SBF1	myotubularin-related protein 5	protein_coding	5	260722	287455	2211.25	2083
ENSSSCG00000000970	-0.270575	5.56993	1.0392	0.308008	0.927374	PPP6R2	serine/threonine-protein phosphatase 6 regulatory subunit 2	protein_coding	5	284697	361548	789.5	982.5
ENSSSCG00000000971	-0.197573	4.01094	0.46296	0.496244	0.999679	HDAC10	histone deacetylase 10	protein_coding	5	439836	445511	275.25	334
ENSSSCG00000000972	-0.390103	4.71374	2.06348	0.150866	0.689599	TUBGCP6	tubulin gamma complex associated protein 6	protein_coding	5	445718	467415	416.5	565.5
ENSSSCG00000000973	-0.314841	4.09608	1.04453	0.30677	0.927374	SELENOO	selenoprotein O	protein_coding	5	467547	480836	281	358
ENSSSCG00000000974	-0.104513	4.53395	0.155031	0.693773	0.999679	TRABD	TraB domain containing	protein_coding	5	482870	494604	409.5	458.5
ENSSSCG00000000980	-0.227585	3.97938	0.61191	0.43407	0.999679	ALG12	ALG12, alpha-1,6-mannosyltransferase	protein_coding	5	716940	729397	266	326
ENSSSCG00000000981	0.100645	3.84772	0.102523	0.748823	0.999679	CRELD2	cysteine rich with EGF like domains 2	protein_coding	5	707717	716917	273.25	264.75
ENSSSCG00000000985	-0.149856	7.29492	0.286111	0.592723	0.999679	EXOC2	exocyst complex component 2	protein_coding	7	195082	341490	2732.25	3160.25
ENSSSCG00000000994	-0.723781	4.35166	4.22286	0.0398828	0.319678	GMDS	GDP-mannose 4,6-dehydratase	protein_coding	7	752239	1285584	282.5	519.75
ENSSSCG00000000997	-0.184776	3.3482	0.216329	0.641851	0.999679	PPP1R3G	protein phosphatase 1 regulatory subunit 3G	protein_coding	7	2965061	3057806	173	210.25
ENSSSCG00000000998	-0.284177	3.19051	0.650095	0.420079	0.999679	RPP40	ribonuclease P/MRP subunit p40	protein_coding	7	2988992	3005638	150.25	190.5
ENSSSCG00000000999	0.205538	3.84318	0.453851	0.500512	0.999679	CDYL	chromodomain Y like	protein_coding	7	2845809	2966058	281.5	256
ENSSSCG00000001000	-0.491809	4.9735	3.26214	0.0708965	0.452464	ECI2	enoyl-CoA delta isomerase 2, mitochondrial	protein_coding	7	2425615	2446259	482	722.25
ENSSSCG00000001002	-0.075023	6.80629	0.08228	0.774231	0.999679	PRPF4B	pre-mRNA processing factor 4B	protein_coding	7	2360481	2417083	2005.75	2178.5
ENSSSCG00000001004	-1.48965	3.01645	6.84471	0.00889041	0.116508	SLC22A23	solute carrier family 22 member 23	protein_coding	7	1987773	2131627	77.75	246.5
ENSSSCG00000001008	-0.412039	3.32168	1.34566	0.246039	0.85871	BPHL	valacyclovir hydrolase precursor	protein_coding	7	1882731	1909853	157	224.75
ENSSSCG00000001009	0.241335	6.09132	1.07209	0.300473	0.92114	RIPK1	receptor interacting serine/threonine kinase 1	protein_coding	7	1840951	1882870	1361.75	1198.75
ENSSSCG00000001010	-0.138406	5.94437	0.327713	0.567009	0.999679			protein_coding	7	1656442	1667876	1078	1242
ENSSSCG00000001011	0.495396	5.95833	3.27833	0.0702002	0.448869	SERPINB1	serpin family B member 1	protein_coding	7	1681355	1693281	1344	1014.75
ENSSSCG00000001021	0.0517824	4.89807	0.0348976	0.85181	0.999679	RREB1	ras responsive element binding protein 1	protein_coding	7	4579103	4638176	559.25	569.25
ENSSSCG00000001022	0.188151	6.75638	0.441748	0.50628	0.999679	SSR1	signal sequence receptor, alpha	protein_coding	7	4662949	4685892	2137.5	1927.75
ENSSSCG00000001024	-0.261124	4.61606	1.0528	0.304862	0.9266	RIOK1	serine/threonine-protein kinase RIO1	protein_coding	7	4750487	4782448	410.25	512
ENSSSCG00000001025	-0.0453655	6.88882	0.00800186	0.928722	0.999679	DSP	desmoplakin	protein_coding	7	4862565	4937363	2171.25	2592.5
ENSSSCG00000001027	-0.696975	3.65343	3.98798	0.045826	0.34875	BMP6	bone morphogenetic protein 6 precursor	protein_coding	7	5058036	5211316	176	291
ENSSSCG00000001033	0.174385	4.43426	0.399841	0.527171	0.999679	SLC35B3	solute carrier family 35 member B3	protein_coding	7	5581756	5606551	421.75	381.75
ENSSSCG00000001038	0.113973	6.11211	0.222046	0.637485	0.999679			protein_coding	7	7462212	7469623	1324.75	1302
ENSSSCG00000001040	1.00005	0.155665	2.93775	0.0865309	0.512726	C6orf52	chromosome 6 open reading frame 52	protein_coding	7	7428059	7437987	25	13
ENSSSCG00000001041	-0.0636512	4.60734	0.0504389	0.822301	0.999679	PAK1IP1	PAK1 interacting protein 1	protein_coding	7	7444789	7456716	441.75	489.75
ENSSSCG00000001042	0.261737	1.35905	0.216831	0.641466	0.999679	MAK	male germ cell associated kinase	protein_coding	7	7481682	7538376	49.25	40.75
ENSSSCG00000001045	-1.69738	0.620635	10.3636	0.00128523	0.0292546	ELOVL2	ELOVL fatty acid elongase 2	protein_coding	7	7650380	7773419	12.5	40.5
ENSSSCG00000001049	-0.00864202	4.99655	0.00121599	0.972183	0.999679	HIVEP1	human immunodeficiency virus type I enhancer binding protein 1	protein_coding	7	8519044	8661137	585	617
ENSSSCG00000001052	0.624655	4.85595	2.74814	0.0973674	0.548525	PHACTR1	phosphatase and actin regulator 1	protein_coding	7	9345449	9675230	651.5	437.5
ENSSSCG00000001053	0.0271762	3.87373	0.00782218	0.929525	0.999679	TBC1D7	TBC1 domain family member 7	protein_coding	7	9683091	9708741	270.5	279
ENSSSCG00000001056	0.137124	5.43227	0.305204	0.580638	0.999679	RANBP9	RAN binding protein 9	protein_coding	7	9976958	10060125	830.25	795.25
ENSSSCG00000001057	0.147247	2.78867	0.142244	0.706061	0.999679	MCUR1	mitochondrial calcium uniporter regulator 1	protein_coding	7	10119567	10142909	131.5	122.25
ENSSSCG00000001061	-0.0141751	5.22268	0.0034806	0.952955	0.999679	JARID2	jumonji and AT-rich interaction domain containing 2	protein_coding	7	11303859	11602097	686.5	719.75
ENSSSCG00000001062	0.22355	3.89261	0.533017	0.465341	0.999679	DTNBP1	dysbindin	protein_coding	7	11602395	11748548	292.75	258
ENSSSCG00000001063	0.534081	6.75271	3.56866	0.0588799	0.404789			protein_coding	7	12117240	12137926	2332.25	1685
ENSSSCG00000001064	0.208099	4.42829	0.263845	0.607491	0.999679	GMPR	guanosine monophosphate reductase	protein_coding	7	12254388	12294555	427.25	367.5
ENSSSCG00000001065	0.23643	3.8584	0.532347	0.465622	0.999679	ATXN1	ataxin 1	protein_coding	7	12304036	12721993	288.75	255.75
ENSSSCG00000001068	-2.04941	5.13174	27.4109	1.64499e-07	1.74836e-05	CAP2	cyclase associated actin cytoskeleton regulatory protein 2	protein_coding	7	13211110	13350961	248.5	1121.25
ENSSSCG00000001070	0.195911	6.25409	0.657909	0.417299	0.999679	FAM8A1	family with sequence similarity 8 member A1	protein_coding	7	13378152	13390890	1504.25	1355.25
ENSSSCG00000001072	0.532129	0.982139	1.26358	0.260974	0.874797	NHLRC1		pseudogene	7	13816246	13817644	41.25	29.5
ENSSSCG00000001073	0.700633	2.78041	2.86196	0.0906971	0.525646	TPMT	thiopurine S-methyltransferase	protein_coding	7	13820891	13846247	156.25	97
ENSSSCG00000001074	0.426239	3.97718	2.00579	0.1567	0.703171	KDM1B	lysine demethylase 1B	protein_coding	7	13845942	13901253	332.25	259.75
ENSSSCG00000001075	0.201506	8.04288	0.451771	0.501495	0.999679			protein_coding	7	13901581	13934874	5208.25	4679.5
ENSSSCG00000001076	-0.333447	4.77173	0.557752	0.455167	0.999679	RNF144B	ring finger protein 144B	protein_coding	7	13946101	14125654	451	639.25
ENSSSCG00000001078	0.255766	5.19391	0.84433	0.358161	0.963766	MBOAT1	membrane bound O-acyltransferase domain containing 1	protein_coding	7	15532073	15643988	734	666.75
ENSSSCG00000001080	0.293914	4.24691	0.945278	0.330924	0.947563	CDKAL1	CDK5 regulatory subunit associated protein 1 like 1	protein_coding	7	15910494	16674989	382.75	328.25
ENSSSCG00000001081	0.2797	3.91461	0.615576	0.432696	0.999679	SOX4	SRY-box 4	protein_coding	7	16891319	16892752	304.25	266.25
ENSSSCG00000001087	-0.192503	3.67965	0.363161	0.546756	0.999679	MRS2	MRS2, magnesium transporter	protein_coding	7	19244411	19295802	219.25	265.25
ENSSSCG00000001089	-0.562441	0.638953	1.51324	0.218645	0.822998	GPLD1	glycosylphosphatidylinositol specific phospholipase D1	protein_coding	7	19289576	19346420	21.5	33.5
ENSSSCG00000001090	-1.22179	3.9577	11.8522	0.000575938	0.0162977	ALDH5A1	succinate-semialdehyde dehydrogenase, mitochondrial	protein_coding	7	19351361	19379098	171.5	431
ENSSSCG00000001092	0.0721112	4.61075	0.0776077	0.780566	0.999679	TDP2	tyrosyl-DNA phosphodiesterase 2	protein_coding	7	19488920	19502546	460.75	460.75
ENSSSCG00000001095	0.235447	4.49529	0.656849	0.417675	0.999679	GMNN	geminin, DNA replication inhibitor	protein_coding	7	19585946	19595344	449.75	393.25
ENSSSCG00000001097	-0.0344501	3.94104	0.00688647	0.933864	0.999679	RIPOR2	RHO family interacting cell polarization regulator 2	protein_coding	7	19587685	19838096	282.25	290.75
ENSSSCG00000001099	1.43125	4.40267	23.5143	1.23988e-06	0.000106598	CMAH	cytidine monophosphate-N-acetylneuraminic acid hydroxylase	protein_coding	7	19873779	19955840	568.5	217.5
ENSSSCG00000001100	0.168611	4.85286	0.372338	0.541732	0.999679	CARMIL1	capping protein regulator and myosin 1 linker 1	protein_coding	7	20037411	20356954	561.5	530
ENSSSCG00000001137	-0.0928237	5.01945	0.0686405	0.793327	0.999679	HIST1H1D	histone cluster 1 H1 family member d	protein_coding	7	20862942	20882693	579.5	688.75
ENSSSCG00000001156	0.146864	5.7246	0.393192	0.530626	0.999679	ZNF322	zinc finger protein 322	protein_coding	7	21127869	21143387	1024.5	965.25
ENSSSCG00000001164	-0.126015	4.52789	0.217072	0.64128	0.999679	ZNF184	zinc finger protein 184	protein_coding	7	21413117	21435873	405.5	470.5
ENSSSCG00000001197	0.187142	0.852079	0.164536	0.685014	0.999679	ZNF165	zinc finger protein 165	protein_coding	7	21936040	21949794	33.25	30.25
ENSSSCG00000001201	-0.167344	5.11815	0.445941	0.504269	0.999679	ZKSCAN8	zinc finger with KRAB and SCAN domains 8	protein_coding	7	21981150	22000834	601.25	695
ENSSSCG00000001203	0.12953	1.81143	0.0578803	0.809878	0.999679	ZSCAN9	zinc finger and SCAN domain containing 9	protein_coding	7	22082220	22088469	66.25	66.25
ENSSSCG00000001204	0.21143	2.47008	0.283207	0.594607	0.999679			protein_coding	7	22093092	22101837	108	96.75
ENSSSCG00000001205	-0.678169	0.173934	1.94918	0.162675	0.714709	NKAPL	NFKB activating protein like	protein_coding	7	22108647	22110123	14.5	24.5
ENSSSCG00000001206	0.0583934	3.38138	0.0292406	0.864225	0.999679	ZSCAN26	zinc finger and SCAN domain containing 26	protein_coding	7	22114800	22133148	195	196.25
ENSSSCG00000001207	0.0537621	3.70814	0.0298305	0.862875	0.999679	PGBD1	piggyBac transposable element derived 1	protein_coding	7	22134995	22155657	244.25	242.75
ENSSSCG00000001209	0.158015	3.93876	0.27681	0.598799	0.999679	ZSCAN12	zinc finger and SCAN domain containing 12	protein_coding	7	22189821	22208745	297.75	274
ENSSSCG00000001216	-0.156222	0.00693389	0.0829357	0.773358	0.999679			protein_coding	7	22316447	22332344	15.75	17.75
ENSSSCG00000001219	0.121355	5.8013	0.255014	0.613567	0.999679	TRIM27	tripartite motif containing 27	protein_coding	AEMK02000264.1	139243	157845	1069.5	1016.25
ENSSSCG00000001229	0.993056	11.5998	3.0064	0.0829362	0.498874		MHC class I antigen 2 precursor	protein_coding	7	22823841	22962547	76459.8	40370.2
ENSSSCG00000001231	-0.834652	4.09575	1.74292	0.186769	0.766266			protein_coding	7	22868956	22870990	231.5	410
ENSSSCG00000001233	0.590444	4.04193	3.89103	0.0485445	0.359556	TRIM26	tripartite motif-containing protein 26	protein_coding	7	22757794	22767662	362.5	253.5
ENSSSCG00000001242	-0.181933	5.47588	0.56008	0.454228	0.999679	GABBR1	gamma-aminobutyric acid type B receptor subunit 1 precursor	protein_coding	7	22548568	22577116	766.75	903.75
ENSSSCG00000001245	-0.242661	3.20188	0.474848	0.490765	0.999679	ZNRD1	DNA-directed RNA polymerase I subunit RPA12	protein_coding	7	22626804	22631557	153.5	193.75
ENSSSCG00000001247	0.476616	1.2685	0.996273	0.318214	0.937304	ZFP57	zinc finger protein 57 homolog	protein_coding	7	22607420	22612064	49.75	38.25
ENSSSCG00000001252	0.341319	3.88548	0.350945	0.553579	0.999679			pseudogene	7	22501130	22501617	309.25	249
ENSSSCG00000001341	0.767553	9.41321	2.91787	0.0876034	0.515238			protein_coding	7	23004251	23047651	15697.8	9835.5
ENSSSCG00000001342	0.123029	2.73414	0.101596	0.749923	0.999679		tripartite motif-containing protein 39	protein_coding	7	23050195	23064498	125.75	123.75
ENSSSCG00000001346	-0.0293493	5.95458	0.0155927	0.900626	0.999679	ABCF1	ATP-binding cassette sub-family F member 1	protein_coding	7	23126307	23143994	1134.5	1207.25
ENSSSCG00000001347	-0.178842	4.76853	0.45716	0.498954	0.999679	PPP1R10	Serine/threonine-protein phosphatase 1 regulatory subunit 10	protein_coding	7	23149933	23165456	471.25	547.75
ENSSSCG00000001362	-0.0297637	5.32191	0.0142329	0.905036	0.999679	MDC1	mediator of DNA damage checkpoint protein 1	protein_coding	7	23230097	23243494	729.25	777.25
ENSSSCG00000001372	0.0515142	5.40464	0.0432448	0.835265	0.999679	GNL1	guanine nucleotide-binding protein-like 1	protein_coding	7	23102270	23112950	791.5	801.75
ENSSSCG00000001376	-0.0561236	4.65346	0.0477458	0.827033	0.999679	DHX16	Putative pre-mRNA-splicing factor ATP-dependent RNA helicase DHX16	protein_coding	7	23186470	23208507	454.75	495.5
ENSSSCG00000001379	0.322304	3.81	0.888627	0.34585	0.957203	TUBB	Tubulin beta chain	protein_coding	7	23248027	23294218	287.75	233.5
ENSSSCG00000001382	-0.303652	6.17805	0.424244	0.514827	0.999679	DDR1	epithelial discoidin domain-containing receptor 1 precursor	protein_coding	7	23373583	23394965	1207	1714.75
ENSSSCG00000001383	-0.0941608	3.30322	0.0773941	0.78086	0.999679	GTF2H4	general transcription factor IIH subunit 4	protein_coding	7	23398385	23404128	174.75	193
ENSSSCG00000001384	-0.464896	3.9614	2.34204	0.125925	0.624137	VARS2	valine--tRNA ligase, mitochondrial precursor	protein_coding	7	23405023	23549747	240.5	349.75
ENSSSCG00000001391	-0.00953228	3.08459	0.000722479	0.978556	0.999679	CCHCR1	coiled-coil alpha-helical rod protein 1	protein_coding	7	23544129	23558270	154	159.75
ENSSSCG00000001392	-0.119594	2.97922	0.0715468	0.789098	0.999679	TCF19	Transcription factor 19	protein_coding	7	23558128	23562074	138.25	150.25
ENSSSCG00000001394	0.632691	5.06393	4.17857	0.0409382	0.32485			protein_coding	7	23596301	23609638	742.75	495
ENSSSCG00000001395	-0.0299253	1.6856	0.00315048	0.955239	0.999679			protein_coding	7	23616984	23621159	56.25	58
ENSSSCG00000001396	0.395255	6.02041	1.08462	0.297666	0.916269		MHC class I antigen 8 precursor	protein_coding	7	23622448	23628588	1353	1055.5
ENSSSCG00000001398	0.607972	6.28592	3.62251	0.0570028	0.394981		MHC class I antigen 7 precursor	protein_coding	7	23631152	23649347	1740.5	1213.75
ENSSSCG00000001400	-0.145562	7.39612	0.289506	0.590537	0.999679	DDX39B	spliceosome RNA helicase DDX39B	protein_coding	7	23654600	23669155	2942.75	3392
ENSSSCG00000001401	-0.534203	0.88387	1.21542	0.270262	0.8854		V-type proton ATPase subunit G 2	protein_coding	7	23670965	23673279	26.25	40.5
ENSSSCG00000001402	-0.0347508	4.73898	0.0164765	0.897863	0.999679	NFKBIL1	NFKB inhibitor like 1	protein_coding	7	23668778	23685087	481.5	523.75
ENSSSCG00000001404	0.294901	1.39647	0.411874	0.52102	0.999679	TNF	Tumor necrosis factor Tumor necrosis factor, membrane form Intracellular domain 1 Intracellular domain 2 C-domain 1 C-domain 2 Tumor necrosis factor, soluble form	protein_coding	7	23699561	23703534	52	43.25
ENSSSCG00000001405	0.347135	2.58637	0.748654	0.386903	0.981103	LTB	lymphotoxin-beta	protein_coding	7	23687548	23706738	122.75	100.5
ENSSSCG00000001409	-0.243619	7.36437	0.75658	0.384401	0.979036	PRRC2A	protein PRRC2A	protein_coding	7	23742343	23755885	2784.75	3478.25
ENSSSCG00000001410	-0.01063	6.36126	0.00203402	0.964027	0.999679	BAG6	large proline-rich protein BAG6	protein_coding	7	23756984	23768515	1509.75	1596.25
ENSSSCG00000001411	-0.0839576	2.66287	0.0454819	0.83112	0.999679	APOM	Apolipoprotein M	protein_coding	7	23770896	23774428	112	125
ENSSSCG00000001413	0.157432	4.81433	0.377531	0.538928	0.999679	GPANK1	G patch domain and ankyrin repeat-containing protein 1	protein_coding	7	23777104	23780346	545.75	514
ENSSSCG00000001414	-0.107586	5.54872	0.194144	0.65949	0.999679		Casein kinase II subunit beta	protein_coding	7	23779983	23789151	829	949
ENSSSCG00000001418	0.287973	4.52844	0.92447	0.336304	0.951825	NEU1	sialidase-1 precursor	protein_coding	7	23953721	23958659	466.25	416.25
ENSSSCG00000001419	-1.27775	2.34426	4.25564	0.0391202	0.316445	SLC44A4	Choline transporter-like protein 4	protein_coding	7	23958941	23978188	53.25	152.75
ENSSSCG00000001420	0.0696805	5.31741	0.0761771	0.782547	0.999679	EHMT2	histone-lysine N-methyltransferase EHMT2	protein_coding	7	23978008	23992666	750.5	763.5
ENSSSCG00000001421	-0.319995	3.13189	0.705168	0.401053	0.992015	ZBTB12	zinc finger and BTB domain-containing protein 12	protein_coding	7	23994530	23996980	141.25	191.75
ENSSSCG00000001422	1.73753	7.39659	12.1272	0.000496925	0.0146772	C2	complement C2 precursor	protein_coding	7	24020323	24034120	4797	1486.75
ENSSSCG00000001423	0.0773501	4.69054	0.0872372	0.767719	0.999679	NELFE	negative elongation factor E	protein_coding	7	24040368	24046983	486.5	489.5
ENSSSCG00000001424	0.12338	5.51557	0.267622	0.604931	0.999679		helicase SKI2W	protein_coding	7	24046965	24060446	877.25	839.5
ENSSSCG00000001426	-0.121953	3.36754	0.128803	0.719676	0.999679	STK19	serine/threonine-protein kinase 19	protein_coding	7	24059452	24067398	179.5	202.25
ENSSSCG00000001427	1.38694	9.95014	8.49524	0.00356076	0.061149	C4A	complement C4-A precursor	protein_coding	7	24068070	24086128	26668.2	10270.2
ENSSSCG00000001428	-0.0232292	4.34381	0.00403238	0.949368	0.999679	CYP21A2	Steroid 21-hydroxylase	protein_coding	7	24086258	24089371	365.25	373
ENSSSCG00000001430	0.0784997	6.00593	0.109343	0.740894	0.999679	ATF6B	cyclic AMP-dependent transcription factor ATF-6 beta	protein_coding	7	24161053	24171742	1215	1221.75
ENSSSCG00000001431	-0.673913	1.65082	1.78064	0.182071	0.756416		FK506-binding protein-like	protein_coding	7	24172238	24173405	43.5	76.5
ENSSSCG00000001433	-0.125373	4.01459	0.189376	0.663437	0.999679		lysosomal thioesterase PPT2 precursor	protein_coding	7	24188608	24202622	284.25	322.75
ENSSSCG00000001434	-1.15878	3.61733	8.14353	0.0043215	0.0702585	EGFL8	Epidermal growth factor-like protein 8	protein_coding	7	24201651	24204978	138.75	311.75
ENSSSCG00000001435	-0.736836	5.50604	5.56752	0.0182966	0.188958	AGPAT1	1-acyl-sn-glycerol-3-phosphate acyltransferase alpha	protein_coding	7	24205840	24209627	627.5	1063.5
ENSSSCG00000001436	-0.320405	4.17146	1.12869	0.288055	0.908239	RNF5	E3 ubiquitin-protein ligase RNF5	protein_coding	7	24215490	24217983	294.75	392.25
ENSSSCG00000001438	-0.00424176	6.28658	0.000293291	0.986336	0.999679	PBX2	pre-B-cell leukemia transcription factor 2	protein_coding	7	24221565	24226940	1431.25	1514.5
ENSSSCG00000001439	0.711103	3.51443	3.58149	0.0584266	0.403191	GPSM3	G-protein-signaling modulator 3	protein_coding	7	24227573	24229776	259.5	163.25
ENSSSCG00000001440	-0.175653	4.82794	0.303184	0.581893	0.999679	NOTCH4	neurogenic locus notch homolog protein 4 precursor	protein_coding	7	24231884	24256141	488.25	557.25
ENSSSCG00000001453	0.821949	9.48499	2.99785	0.0833749	0.500354	HLA-DRA	MHC class II DR-alpha precursor	protein_coding	7	24825011	24830844	17062	10172
ENSSSCG00000001455	0.76955	6.31367	6.82642	0.0089819	0.117135		MHC class II histocompatibility antigen SLA-DRB1 precursor	protein_coding	7	24868656	24914037	1856.75	1171.25
ENSSSCG00000001456	0.754055	8.55086	3.30142	0.0692202	0.445133		SLA class II histocompatibility antigen, DQ haplotype D alpha chain precursor	protein_coding	7	24951495	24995637	8795.25	5538
ENSSSCG00000001457	0.752469	8.2055	3.46758	0.0625829	0.420302	SLA-DQB1	SLA class II histocompatibility antigen, DQ haplotype C beta chain precursor	protein_coding	7	24939676	24977270	6917.5	4349.5
ENSSSCG00000001458	0.293049	0.280416	0.103329	0.747871	0.999679			protein_coding	7	24993416	25001394	21.5	19
ENSSSCG00000001459	0.339819	1.87852	0.555518	0.456072	0.999679	HLA-DOB	MHC class II, DO beta precursor	protein_coding	7	24984834	25037892	73.25	61
ENSSSCG00000001463	0.69347	4.66759	3.30632	0.069014	0.444809	PSMB9	proteasome subunit beta type-9	protein_coding	7	25071712	25077233	581.25	376.25
ENSSSCG00000001469	0.987184	6.93314	4.82166	0.0281043	0.25307	SLA-DMB	MHC class II, DM beta precursor	protein_coding	7	25119278	25125106	3022.25	1578.75
ENSSSCG00000001470	0.573552	6.00768	2.7517	0.097151	0.547763	SLA-DMA	SLA-DM alpha chain precursor	protein_coding	7	25133494	25138086	1428.75	1000.25
ENSSSCG00000001471	-0.0588372	7.94114	0.0419254	0.837762	0.999679	BRD2	bromodomain-containing protein 2	protein_coding	7	25150658	25165433	4447.75	4814
ENSSSCG00000001472	0.433295	4.27775	1.19466	0.274391	0.891539	SLA-DOA	SLA class II histocompatibility antigen, DO alpha chain precursor	protein_coding	7	25178086	25182954	412.25	325.5
ENSSSCG00000001473	-2.04452	1.88127	4.43328	0.0352447	0.294754	COL11A2	collagen type XI alpha 2 chain	protein_coding	7	25203600	25234855	26.25	98.75
ENSSSCG00000001474	-0.0305982	5.11991	0.0158869	0.899698	0.999679	RXRB	retinoic acid receptor RXR-beta	protein_coding	7	25236009	25243176	631.75	671.75
ENSSSCG00000001475	0.21442	7.06031	0.561762	0.453551	0.999679	SLC39A7	zinc transporter SLC39A7 precursor	protein_coding	7	25242292	25247685	2648.5	2333.75
ENSSSCG00000001476	-0.378701	4.65763	1.95113	0.162466	0.714677	HSD17B8	estradiol 17-beta-dehydrogenase 8	protein_coding	7	25247608	25249786	404	558.75
ENSSSCG00000001477	-0.028838	5.64576	0.0154437	0.901099	0.999679	RING1	E3 ubiquitin-protein ligase RING1	protein_coding	7	25251501	25256223	912.25	975
ENSSSCG00000001478	-0.213001	4.18683	0.191675	0.661526	0.999679	BMP5	bone morphogenetic protein 5	protein_coding	7	25344729	25469988	303.75	357.75
ENSSSCG00000001479	-0.393991	0.594783	0.514246	0.473306	0.999679	HMGCLL1	3-hydroxymethyl-3-methylglutaryl-CoA lyase like 1	protein_coding	7	25596716	25783612	22	30.25
ENSSSCG00000001483	-1.49198	1.7469	3.78441	0.0517323	0.373655	FAM83B	family with sequence similarity 83 member B	protein_coding	7	26058144	26141831	30.5	105
ENSSSCG00000001485	-2.97364	2.79149	15.4111	8.64798e-05	0.00375339	MLIP	muscular LMNA interacting protein	protein_coding	7	26561359	26793726	27.5	213.5
ENSSSCG00000001486	-0.316424	4.11705	0.947912	0.330251	0.946483	LRRC1	leucine rich repeat containing 1	protein_coding	7	26860140	26989670	283	383.25
ENSSSCG00000001487	-6.96394	4.02507	17.0675	3.60747e-05	0.0018375	KLHL31	kelch like family member 31	protein_coding	7	27062044	27106117	4.75	567.5
ENSSSCG00000001488	-0.539546	3.96597	1.76985	0.1834	0.759367	GCLC	glutamate-cysteine ligase catalytic subunit	protein_coding	7	27209565	27253530	235.75	379.5
ENSSSCG00000001493	0.293575	3.47997	0.732945	0.39193	0.984971	PRIM2	DNA primase large subunit	protein_coding	7	28274278	28571813	224.5	192
ENSSSCG00000001497	0.0850059	4.82039	0.114929	0.734601	0.999679	ZNF451	zinc finger protein 451	protein_coding	7	28680549	28765600	534.5	526.75
ENSSSCG00000001498	0.394956	4.99432	1.69417	0.193053	0.776236	BEND6	BEN domain containing 6	protein_coding	7	28768747	28811943	662.5	509.5
ENSSSCG00000001499	-0.175139	8.93539	0.235843	0.627225	0.999679	DST	dystonin	protein_coding	7	28811974	29299171	8422.25	9689
ENSSSCG00000001500	-0.998012	4.67875	9.75656	0.00178684	0.0374516			protein_coding	7	29398380	29496662	315.75	627.25
ENSSSCG00000001501	-0.118941	5.4888	0.254827	0.613696	0.999679	VPS52	VPS52, GARP complex subunit	protein_coding	7	29623546	29639140	792	901.25
ENSSSCG00000001502	-0.0702643	9.33655	0.0327346	0.856425	0.999679	RPS18	40S ribosomal protein S18	protein_coding	7	29638833	29642912	11671	13406
ENSSSCG00000001503	0.018929	2.87695	0.00255271	0.959705	0.999679	B3GALT4	beta-1,3-galactosyltransferase 4	protein_coding	7	29643177	29644845	133.75	138.5
ENSSSCG00000001504	-0.0879474	3.95389	0.0826259	0.77377	0.999679	WDR46	WD repeat domain 46	protein_coding	7	29645129	29660963	275.75	310.75
ENSSSCG00000001506	-0.20443	2.1	0.225547	0.634846	0.999679	RGL2	ral guanine nucleotide dissociation stimulator-like 2	protein_coding	7	29653865	29662887	72	88.25
ENSSSCG00000001507	0.155671	6.65455	0.366623	0.544851	0.999679	TAPBP	TAP binding protein	protein_coding	7	29663494	29674077	1958	1860
ENSSSCG00000001509	0.278569	5.55214	1.1042	0.293346	0.91498	DAXX	death domain associated protein	protein_coding	7	29676856	29681110	938.5	805.5
ENSSSCG00000001510	-0.177081	3.67738	0.189639	0.663217	0.999679	KIFC1	kinesin family member C1	protein_coding	7	29694458	29759744	220.75	248.25
ENSSSCG00000001511	-0.0866982	4.56612	0.107371	0.743157	0.999679	PHF1	PHD finger protein 1	protein_coding	7	29714690	29722010	420.75	466.5
ENSSSCG00000001513	0.585301	3.74973	2.57806	0.108354	0.578019	SYNGAP1	synaptic Ras GTPase activating protein 1	protein_coding	7	29723788	29752217	292.75	201.5
ENSSSCG00000001516	0.248723	4.97287	0.943484	0.331383	0.947781	BAK1	BCL2 antagonist/killer 1	protein_coding	7	29807011	29815191	629.25	554
ENSSSCG00000001517	-0.369804	1.84238	0.655077	0.418303	0.999679			protein_coding	7	29816542	29819414	56.25	74.75
ENSSSCG00000001518	0.323117	5.3131	1.19025	0.27528	0.89245	ITPR3	inositol 1,4,5-trisphosphate receptor type 3	protein_coding	7	29835869	29902160	819	678.75
ENSSSCG00000001520	-0.0695667	5.72401	0.0711325	0.789695	0.999679	LEMD2	LEM domain containing 2	protein_coding	7	29978701	29997101	943	1027.75
ENSSSCG00000001527	-0.0504736	7.1314	0.0351717	0.851236	0.999679	C6orf106	uncharacterized protein C6orf106 homolog	protein_coding	7	30561754	30667184	2529.5	2760
ENSSSCG00000001528	0.00346533	9.52891	8.0299e-05	0.99285	0.999679		ribosomal protein S10	protein_coding	7	30435146	30442712	13659.8	14852.5
ENSSSCG00000001531	-0.0420418	4.95973	0.0263179	0.871126	0.999679	SNRPC	U1 small nuclear ribonucleoprotein C	protein_coding	7	30708103	30723475	564.25	613
ENSSSCG00000001532	0.203594	3.42787	0.375869	0.539822	0.999679	UHRF1BP1	UHRF1 binding protein 1	protein_coding	7	30731361	30958640	210.75	190.75
ENSSSCG00000001533	0.00666106	4.66984	0.000633775	0.979915	0.999679	TAF11	transcription initiation factor TFIID subunit 11	protein_coding	7	30799965	30812120	469	498.75
ENSSSCG00000001534	0.157301	5.97456	0.457686	0.498708	0.999679	ANKS1A	ankyrin repeat and SAM domain-containing protein 1A	protein_coding	7	30812920	30995360	1220.75	1144.25
ENSSSCG00000001536	-0.687545	3.23573	3.13916	0.0764333	0.476315	SCUBE3	signal peptide, CUB domain and EGF like domain containing 3	protein_coding	7	31114281	31154151	131.25	223.25
ENSSSCG00000001537	0.631001	1.22308	1.9206	0.16579	0.720721	ZNF76	zinc finger protein 76	protein_coding	7	31160648	31216413	50	33.5
ENSSSCG00000001538	-0.450581	0.375766	0.794115	0.372859	0.972155	DEF6	DEF6, guanine nucleotide exchange factor	protein_coding	7	31161320	31216434	18.5	25.75
ENSSSCG00000001539	-0.48476	5.17338	2.36581	0.12402	0.618403	PPARD	peroxisome proliferator-activated receptor delta	protein_coding	7	31222487	31297939	554.25	853
ENSSSCG00000001544	-0.542974	3.82326	2.4529	0.117308	0.599931	TEAD3	transcriptional enhancer factor TEF-5	protein_coding	7	31337890	31351452	211	335
ENSSSCG00000001546	-0.351259	3.55806	1.05091	0.305299	0.927061			protein_coding	7	31313148	31330616	189.5	252.25
ENSSSCG00000001549	0.275487	7.52708	0.308587	0.578549	0.999679	FKBP5	peptidyl-prolyl cis-trans isomerase FKBP5	protein_coding	7	31441760	31585293	3693	3036.25
ENSSSCG00000001554	-0.201355	5.87036	0.666811	0.414166	0.999679	SRPK1	SRSF protein kinase 1	protein_coding	7	31645755	31701405	1003.5	1225.5
ENSSSCG00000001556	0.180396	7.06591	0.425848	0.514033	0.999679	MAPK14	mitogen-activated protein kinase 14	protein_coding	7	31791398	31862031	2610.5	2415
ENSSSCG00000001561	1.42185	4.00763	10.7582	0.00103816	0.0251258	ETV7	ETS variant 7	protein_coding	7	32087432	32108185	425.75	170
ENSSSCG00000001562	0.145391	6.42574	0.328458	0.566569	0.999679	KCTD20	potassium channel tetramerization domain containing 20	protein_coding	7	32115084	32195072	1667	1557.75
ENSSSCG00000001563	0.496325	6.486	4.06423	0.0438007	0.338421	STK38	serine/threonine kinase 38	protein_coding	7	32206534	32253679	1927.5	1437.75
ENSSSCG00000001564	-0.136967	6.60035	0.28066	0.596269	0.999679	SRSF3	serine and arginine rich splicing factor 3	protein_coding	7	32289460	32302716	1713.75	1961.5
ENSSSCG00000001565	-0.788437	3.76653	2.16345	0.141327	0.666074	CDKN1A	cyclin dependent kinase inhibitor 1A	protein_coding	7	32359455	32362271	184.25	357
ENSSSCG00000001566	-3.39138	-0.546504	25.9868	3.43762e-07	3.3382e-05	RAB44	RAB44, member RAS oncogene family	protein_coding	7	32372459	32401798	1.75	20.5
ENSSSCG00000001570	0.6004	9.53033	2.02834	0.15439	0.69731	PI16	peptidase inhibitor 16 precursor	protein_coding	7	32600965	32610739	16473	10977.8
ENSSSCG00000001571	0.0840028	7.37126	0.0957726	0.756963	0.999679	MTCH1	mitochondrial carrier homolog 1 isoform 1	protein_coding	7	32617426	32635580	3140.75	3093.25
ENSSSCG00000001572	0.674831	4.99831	3.87369	0.0490486	0.361978	FGD2	FYVE, RhoGEF and PH domain containing 2	protein_coding	7	32647677	32674541	724.5	465.5
ENSSSCG00000001573	-0.308875	4.2343	0.999743	0.317373	0.936027	PIM1	Pim-1 proto-oncogene, serine/threonine kinase	protein_coding	7	32788005	32793881	311.25	409.5
ENSSSCG00000001577	0.127019	3.74783	0.152029	0.696604	0.999679	TBC1D22B	TBC1 domain family member 22B	protein_coding	7	32839146	32914495	258.25	239.75
ENSSSCG00000001578	0.143359	4.32682	0.27542	0.599719	0.999679	RNF8	ring finger protein 8	protein_coding	7	32931786	32970293	387.5	370
ENSSSCG00000001579	0.323866	4.43252	1.31073	0.252262	0.86584	CMTR1	cap methyltransferase 1	protein_coding	7	33000553	33063383	441.25	375
ENSSSCG00000001582	0.993195	2.26497	4.82918	0.0279819	0.252304	MDGA1	MAM domain containing glycosylphosphatidylinositol anchor 1	protein_coding	7	33205704	33268272	116	60
ENSSSCG00000001588	-0.168287	0.0318252	0.0724062	0.787865	0.999679	DNAH8	dynein axonemal heavy chain 8	protein_coding	7	34198167	34479492	16	20.25
ENSSSCG00000001595	0.103831	5.11812	0.125772	0.722857	0.999679	DAAM2	dishevelled associated activator of morphogenesis 2	protein_coding	7	35159049	35283324	657.25	625.75
ENSSSCG00000001596	0.256235	2.36671	0.376949	0.539241	0.999679			protein_coding	7	35286577	35320931	101.5	86.25
ENSSSCG00000001611	0.148211	5.01812	0.35038	0.553898	0.999679	NFYA	nuclear transcription factor Y subunit alpha	protein_coding	7	36386632	36409490	626.25	588.75
ENSSSCG00000001612	-0.170345	-0.0516372	0.109868	0.740294	0.999679			protein_coding	7	36411189	36453132	15	17
ENSSSCG00000001616	0.134392	0.270502	0.0730322	0.786972	0.999679	TREML2	triggering receptor expressed on myeloid cells like 2	protein_coding	7	36482060	36493938	21.5	20
ENSSSCG00000001619	-0.224298	3.56886	0.316339	0.573816	0.999679	FOXP4	forkhead box P4	protein_coding	7	36741883	36791064	201.25	258.5
ENSSSCG00000001620	-0.0976253	3.26276	0.0501257	0.822845	0.999679	MDFI	MyoD family inhibitor	protein_coding	7	36828988	36847455	170.75	200.25
ENSSSCG00000001621	0.113827	4.43366	0.138716	0.709561	0.999679	TFEB	transcription factor EB	protein_coding	7	36870242	36921057	412.5	385
ENSSSCG00000001624	-0.46762	1.53633	1.07662	0.299455	0.919901	FRS3	fibroblast growth factor receptor substrate 3	protein_coding	7	36959468	36967529	43.5	62.25
ENSSSCG00000001629	-0.247118	0.480999	0.243286	0.621843	0.999679	USP49	ubiquitin specific peptidase 49	protein_coding	7	36984364	36994759	21.75	26
ENSSSCG00000001636	-0.328286	0.350298	0.384066	0.535435	0.999679	GUCA1A	guanylate cyclase activator 1A	protein_coding	7	37282700	37297087	19	24
ENSSSCG00000001637	0.252334	1.7225	0.283985	0.594101	0.999679	GUCA1B	guanylate cyclase activator 1B	protein_coding	7	37299020	37310170	63.75	54.5
ENSSSCG00000001638	0.290202	5.63837	1.3569	0.244075	0.858173	MRPS10	mitochondrial ribosomal protein S10	protein_coding	7	37317992	37329187	1010	871.25
ENSSSCG00000001639	0.473472	4.57574	2.79072	0.0948115	0.539393	TRERF1	transcriptional regulating factor 1	protein_coding	7	37333381	37554970	508.75	375.5
ENSSSCG00000001641	0.122524	6.35687	0.27252	0.601646	0.999679	UBR2	ubiquitin protein ligase E3 component n-recognin 2	protein_coding	7	37655733	37784353	1576.5	1503.5
ENSSSCG00000001646	-0.0213995	5.04624	0.0070654	0.933012	0.999679	BICRAL	BRD4 interacting chromatin remodeling complex associated protein like	protein_coding	7	37853036	37933661	603.5	638
ENSSSCG00000001651	0.365853	5.24443	2.1715	0.140589	0.663984	CNPY3	Protein canopy homolog 3	protein_coding	7	38014751	38026454	787.5	638
ENSSSCG00000001653	0.112066	2.56952	0.0778602	0.780218	0.999679	PEX6	peroxisome biogenesis factor 6	protein_coding	7	38039862	38052369	111.25	108.5
ENSSSCG00000001654	0.123952	5.72032	0.26511	0.606631	0.999679	PPP2R5D	serine/threonine-protein phosphatase 2A 56 kDa regulatory subunit delta isoform	protein_coding	7	38055574	38079867	1009.25	961.5
ENSSSCG00000001656	-0.0030432	4.99702	0.000144257	0.990417	0.999679	RRP36	ribosomal RNA processing protein 36 homolog	protein_coding	7	38087258	38094548	587.5	613.75
ENSSSCG00000001657	-0.131821	4.78445	0.252287	0.615469	0.999679	CUL7	cullin 7	protein_coding	7	38097171	38116855	484	551.5
ENSSSCG00000001658	-0.153646	3.55565	0.202561	0.652661	0.999679	MRPL2	39S ribosomal protein L2, mitochondrial	protein_coding	7	38116172	38121756	203.75	242.75
ENSSSCG00000001659	-0.0700838	4.21601	0.0466559	0.828988	0.999679	KLC4	kinesin light chain 4	protein_coding	7	38120789	38134532	332.75	381.25
ENSSSCG00000001660	0.789096	5.9604	4.22738	0.0397769	0.319209	PTK7	protein tyrosine kinase 7 (inactive)	protein_coding	7	38135877	38208138	1460.75	928.5
ENSSSCG00000001661	-0.282487	5.22815	1.22503	0.268375	0.885172	SRF	serum response factor	protein_coding	7	38213063	38223384	625	797.5
ENSSSCG00000001667	0.295439	4.85792	1.18329	0.276687	0.894117	ZNF318	zinc finger protein 318	protein_coding	7	38359505	38389113	586.5	488.5
ENSSSCG00000001679	0.0152441	6.18347	0.00385389	0.950499	0.999679	XPO5	exportin 5	protein_coding	7	38529084	38570015	1348.25	1376
ENSSSCG00000001680	-0.325831	4.24964	1.11082	0.291903	0.911851	ABCC10	ATP binding cassette subfamily C member 10	protein_coding	7	38432732	38452691	308.25	397.25
ENSSSCG00000001683	0.0691996	4.90398	0.0496765	0.823627	0.999679	POLH	DNA polymerase eta	protein_coding	7	38568994	38601793	565.5	542
ENSSSCG00000001688	-0.337502	4.58569	1.32493	0.249709	0.863215	TJAP1	tight junction associated protein 1	protein_coding	7	38475160	38504785	388.25	498
ENSSSCG00000001689	0.054336	5.12658	0.042762	0.836174	0.999679	GTPBP2	GTP binding protein 2	protein_coding	7	38603497	38614715	650.75	654.25
ENSSSCG00000001692	0.101202	4.0576	0.113356	0.736355	0.999679	MRPS18A	mitochondrial ribosomal protein S18A	protein_coding	7	38641030	38657080	315.75	309
ENSSSCG00000001695	-0.241321	6.45212	0.961384	0.326838	0.944033	VEGFA	vascular endothelial growth factor A precursor	protein_coding	7	38746055	38762342	1478.75	1815
ENSSSCG00000001696	-0.0953651	4.76516	0.122824	0.725991	0.999679			protein_coding	7	39124869	39139431	482.5	552.5
ENSSSCG00000001697	-0.344829	4.42051	1.15234	0.28306	0.901243	TMEM63B	transmembrane protein 63B	protein_coding	7	39137758	39166617	346.5	481.25
ENSSSCG00000001700	0.0153123	5.2067	0.0023014	0.961738	0.999679	SLC29A1	solute carrier family 29 member 1 (Augustine blood group)	protein_coding	7	39218138	39237286	683.5	672.75
ENSSSCG00000001701	-0.114169	9.29193	0.100463	0.751275	0.999679	HSP90AB1	heat shock protein HSP 90-beta	protein_coding	7	39237294	39254002	11073.5	12908
ENSSSCG00000001703	0.297144	4.25464	1.04645	0.306327	0.927374	NFKBIE	NFKB inhibitor epsilon	protein_coding	7	39255075	39263367	388	330.25
ENSSSCG00000001706	-0.0784493	3.42573	0.0530924	0.817767	0.999679	AARS2	alanyl-tRNA synthetase 2, mitochondrial	protein_coding	7	39299460	39313778	191.5	212
ENSSSCG00000001708	0.0686558	6.83463	0.0574039	0.810647	0.999679	CDC5L	cell division cycle 5 like	protein_coding	7	39384392	39430143	2149	2203
ENSSSCG00000001709	-0.175151	4.54991	0.427583	0.513178	0.999679	SUPT3H	SPT3 homolog, SAGA and STAGA complex component	protein_coding	7	39762107	40161128	402.75	480.5
ENSSSCG00000001710	1.12954	0.75896	3.50909	0.0610329	0.413981	RUNX2	runt related transcription factor 2	protein_coding	7	40106513	40349398	41	20
ENSSSCG00000001715	-5.2212	4.50144	19.8744	8.27021e-06	0.000524091	ENPP5	ectonucleotide pyrophosphatase/phosphodiesterase 5 (putative)	protein_coding	7	40920030	41008500	21.75	1025.5
ENSSSCG00000001716	-1.23891	2.84839	8.14188	0.00432544	0.0702585	RCAN2	regulator of calcineurin 2	protein_coding	7	40979766	41090808	78	185.75
ENSSSCG00000001718	-0.189757	5.29447	0.336299	0.561974	0.999679	CYP39A1	Sus scrofa 24-hydroxycholesterol 7-alpha-hydroxylase-like (LOC100738724), mRNA.	protein_coding	7	41344804	41426343	675.5	850.25
ENSSSCG00000001720	-0.191954	5.27042	0.396086	0.529118	0.999679	SLC25A27	mitochondrial uncoupling protein 4	protein_coding	7	41426159	41457884	664.5	815
ENSSSCG00000001723	0.83625	5.38506	4.81227	0.0282579	0.254283	PLA2G7	platelet-activating factor acetylhydrolase isoform 1 precursor	protein_coding	7	41486809	41531388	1002.5	574.75
ENSSSCG00000001725	-0.743439	6.60451	6.24414	0.0124605	0.143876			protein_coding	7	41640263	41729027	1329.75	2304.25
ENSSSCG00000001727	-1.60157	6.15991	8.86805	0.00290205	0.0533846	TNFRSF21	TNF receptor superfamily member 21	protein_coding	7	42020227	42091516	652.25	2351
ENSSSCG00000001731	0.0761534	3.45696	0.0512234	0.820948	0.999679	CENPQ	centromere protein Q	protein_coding	7	43623917	43642509	206.5	201.75
ENSSSCG00000001732	-0.487484	5.37374	3.81983	0.0506494	0.368292	MUT	methylmalonyl-CoA mutase, mitochondrial precursor	protein_coding	7	43597151	43625346	637.5	934.5
ENSSSCG00000001734	-0.345006	0.602248	0.37366	0.541016	0.999679			protein_coding	7	43669511	43674357	23.25	30.5
ENSSSCG00000001750	-0.326546	3.78036	1.01993	0.312535	0.930805	PAQR8	Membrane progestin receptor beta	protein_coding	7	46104946	46234276	223.25	299.75
ENSSSCG00000001752	-0.560469	0.0290902	1.20546	0.272232	0.887761	CHRNA3	cholinergic receptor nicotinic alpha 3 subunit	protein_coding	7	47361726	47384676	13.75	21.5
ENSSSCG00000001755	0.334989	2.16441	0.641063	0.423326	0.999679	HYKK	hydroxylysine kinase	protein_coding	7	47451817	47474694	90.5	76.25
ENSSSCG00000001756	0.110268	5.86394	0.202276	0.65289	0.999679	IREB2	iron-responsive element-binding protein 2	protein_coding	7	47481539	47529187	1119	1060.25
ENSSSCG00000001757	0.257674	5.65996	0.965745	0.325744	0.943539	WDR61	WD repeat domain 61	protein_coding	7	47641147	47661931	1019.25	904
ENSSSCG00000001760	-1.44686	0.747059	8.16032	0.00428168	0.0699687	ACSBG1	acyl-CoA synthetase bubblegum family member 1	protein_coding	7	47705086	47762544	15.5	43.75
ENSSSCG00000001762	-0.242752	2.77668	0.37624	0.539622	0.999679			protein_coding	7	47788918	47812748	115	142
ENSSSCG00000001764	-0.261354	2.83285	0.46448	0.495538	0.999679	SH2D7	SH2 domain containing 7	protein_coding	7	47812403	47825045	118.5	147.25
ENSSSCG00000001765	-0.161212	3.90731	0.241919	0.622823	0.999679	ADAMTS7	ADAM metallopeptidase with thrombospondin type 1 motif 7	protein_coding	7	47929033	47994484	258.75	295.25
ENSSSCG00000001769	0.174394	8.58046	0.299844	0.58398	0.999679	MORF4L1	mortality factor 4 like 1	protein_coding	7	48050045	48075796	7499	6906.75
ENSSSCG00000001770	1.47718	9.04298	13.1802	0.000282922	0.00939735	CTSH	Pro-cathepsin H Cathepsin H mini chain Cathepsin H Cathepsin H heavy chain Cathepsin H light chain	protein_coding	7	48083572	48106074	14340.5	5300
ENSSSCG00000001773	0.522973	5.74084	3.66414	0.0555953	0.39044	TMED3	transmembrane emp24 domain-containing protein 3 precursor	protein_coding	7	48431636	48442611	1163.5	829
ENSSSCG00000001779	-0.0970865	6.72114	0.134829	0.713476	0.999679			protein_coding	7	48966783	49035504	1881.75	2142.75
ENSSSCG00000001780	-0.51673	5.25374	3.06469	0.0800106	0.488902	FAH	fumarylacetoacetate hydrolase	protein_coding	7	49047983	49087783	579.5	861.25
ENSSSCG00000001782	-0.421627	2.24207	0.616925	0.432192	0.999679	ABHD17C	abhydrolase domain containing 17C	protein_coding	7	49540663	49598071	73.25	112
ENSSSCG00000001787	1.3322	4.72892	14.3402	0.000152572	0.0057753	IL16	interleukin 16	protein_coding	7	49973465	50102059	701	284.5
ENSSSCG00000001788	0.260311	2.18434	0.385098	0.534887	0.999679	STARD5	StAR related lipid transfer domain containing 5	protein_coding	7	50107034	50118629	89.5	79
ENSSSCG00000001792	-0.22322	5.29763	0.644819	0.421971	0.999679	EFL1	elongation factor like GTPase 1	protein_coding	7	50839703	50977070	669.5	843.5
ENSSSCG00000001793	-1.48561	6.39514	14.338	0.000152747	0.0057753	ADAMTSL3	ADAMTS like 3	protein_coding	7	51006366	51363704	817.5	2233.25
ENSSSCG00000001795	-1.38654	1.43952	7.92767	0.00486844	0.0757949	SH3GL3	SH3 domain containing GRB2 like 3, endophilin A3	protein_coding	7	51381095	51540296	26.75	71.5
ENSSSCG00000001798	1.69097	4.68091	5.58365	0.0181289	0.188234	BNC1	basonuclin 1	protein_coding	7	51651172	51679775	729.5	228.25
ENSSSCG00000001800	-0.323099	3.40055	0.737612	0.390427	0.983171	TM6SF1	transmembrane 6 superfamily member 1	protein_coding	7	51815536	51845163	170.25	216.25
ENSSSCG00000001801	0.0848834	6.61269	0.0709447	0.789966	0.999679	BTBD1	BTB domain containing 1	protein_coding	7	51877455	51926239	1865.25	1762.25
ENSSSCG00000001804	-1.09365	3.77431	4.62916	0.0314329	0.273796	HOMER2	homer scaffolding protein 2	protein_coding	7	52001579	52096828	161.75	342.5
ENSSSCG00000001805	0.0811207	4.2693	0.0822228	0.774307	0.999679	WHAMM	WAS protein homolog associated with actin, golgi membranes and microtubules	protein_coding	7	52108869	52140409	363.25	360.25
ENSSSCG00000001808	0.966636	1.93799	4.66311	0.0308174	0.269937	CPEB1	cytoplasmic polyadenylation element-binding protein 1	protein_coding	7	52303665	52383732	91.75	48
ENSSSCG00000001810	0.525246	5.62712	2.77879	0.0955202	0.541666			protein_coding	7	52410779	52556923	1072	745.25
ENSSSCG00000001814	0.41602	8.86522	1.59213	0.207022	0.80391	IQGAP1	IQ motif containing GTPase activating protein 1	protein_coding	7	52958096	53130721	9865.25	7643
ENSSSCG00000001816	0.333176	2.58657	0.59828	0.439235	0.999679	BLM	Bloom syndrome protein	protein_coding	7	53317540	53416519	121.75	98.5
ENSSSCG00000001817	-0.062765	6.33662	0.0614204	0.804265	0.999679	FURIN	furin, paired basic amino acid cleaving enzyme	protein_coding	7	53455629	53472790	1451.25	1604.25
ENSSSCG00000001818	0.0321371	5.54918	0.0172444	0.895524	0.999679	FES	FES proto-oncogene, tyrosine kinase	protein_coding	7	53472947	53485082	869.25	903.75
ENSSSCG00000001819	-0.18695	6.7842	0.547494	0.459343	0.999679	MAN2A2	mannosidase alpha class 2A member 2	protein_coding	7	53498909	53520697	1904	2263.75
ENSSSCG00000001820	-0.0598442	4.21103	0.0378288	0.845787	0.999679	HDDC3	guanosine-3',5'-bis(diphosphate) 3'-pyrophosphohydrolase MESH1	protein_coding	7	53523732	53527923	333.25	375
ENSSSCG00000001821	-0.561987	5.62489	3.89986	0.0482902	0.35841	UNC45A	protein unc-45 homolog A	protein_coding	7	53530938	53545958	730.5	1180.75
ENSSSCG00000001822	-0.458056	2.33755	1.05281	0.304861	0.9266	RCCD1	RCC1 domain containing 1	protein_coding	7	53547058	53557863	76.25	114.25
ENSSSCG00000001824	-0.27692	4.29414	0.899043	0.343038	0.954314	ZXDC	zinc finger protein ZXDC	protein_coding	7	53640396	53672579	325	420.75
ENSSSCG00000001825	-0.349849	3.65686	1.11955	0.290014	0.910371	SLC41A3	solute carrier family 41 member 3	protein_coding	7	53672135	53741421	203.5	272.25
ENSSSCG00000001826	0.765714	1.44181	2.52339	0.112169	0.589443			protein_coding	7	53909425	53951749	60.25	36.25
ENSSSCG00000001832	2.83988	2.63078	16.8681	4.0069e-05	0.00198843	ACAN	aggrecan core protein precursor	protein_coding	7	54449588	54520153	202	27.75
ENSSSCG00000001834	0.26926	6.54253	1.08567	0.297432	0.916269	MFGE8	lactadherin precursor	protein_coding	7	54539614	54571637	1881.75	1600
ENSSSCG00000001835	0.383125	5.34036	2.39119	0.122021	0.612659	ABHD2	abhydrolase domain containing 2	protein_coding	7	54655619	54776144	845.5	669
ENSSSCG00000001837	-0.213245	3.63	0.421674	0.516103	0.999679	FANCI	Fanconi anemia complementation group I	protein_coding	7	54810982	54893569	210	251.75
ENSSSCG00000001838	-0.0423572	4.64935	0.0251452	0.874006	0.999679	POLG	DNA polymerase gamma, catalytic subunit	protein_coding	7	54889156	54906876	454.5	480.5
ENSSSCG00000001840	-0.0568446	5.07774	0.0483663	0.825931	0.999679	KIF7	kinesin family member 7	protein_coding	7	55197152	55220264	604.75	664.5
ENSSSCG00000001844	-2.24982	6.84986	7.32059	0.0068169	0.0973569	PLIN1	perilipin-1	protein_coding	7	55237349	55251510	749.5	3526
ENSSSCG00000001846	-1.97718	0.846198	13.4579	0.000243978	0.00840107	WDR93	WD repeat domain 93	protein_coding	7	55263842	55316448	12.75	51.5
ENSSSCG00000001847	-0.851033	1.00902	3.23768	0.0719623	0.457105	MESP1	mesoderm posterior bHLH transcription factor 1	protein_coding	7	55320478	55323340	25	47.25
ENSSSCG00000001848	-0.640234	1.69897	1.67752	0.195254	0.780065	MESP2	mesoderm posterior bHLH transcription factor 2	protein_coding	7	55343134	55345868	44.5	71.5
ENSSSCG00000001849	-1.61526	6.41702	13.6166	0.000224197	0.00783089	ANPEP	aminopeptidase N	protein_coding	7	55351083	55373894	758.5	2482
ENSSSCG00000001850	0.0673168	5.40657	0.0773105	0.780976	0.999679		arpin	protein_coding	7	55467611	55483568	800.25	807.75
ENSSSCG00000001852	-0.302947	5.88454	1.03449	0.309106	0.92759	IDH2	isocitrate dehydrogenase	protein_coding	7	55651614	55681426	976.5	1248.75
ENSSSCG00000001858	0.184961	1.12433	0.154674	0.694108	0.999679	CIB1	calcium and integrin binding 1	protein_coding	7	55795068	55798621	40.75	38.75
ENSSSCG00000001859	-0.136242	1.88665	0.0969844	0.755479	0.999679			protein_coding	7	55806636	55807790	62.75	74.5
ENSSSCG00000001860	-0.57897	2.39372	1.74746	0.186196	0.765308	NRG4	neuregulin 4	protein_coding	7	56199283	56261173	76.25	119
ENSSSCG00000001862	-0.233198	6.25969	0.91612	0.338496	0.953682	ETFA	electron transfer flavoprotein subunit alpha, mitochondrial	protein_coding	7	56440620	56541132	1297	1609.5
ENSSSCG00000001863	-0.570746	1.69822	1.4377	0.230512	0.839118	TMEM266	transmembrane protein 266	protein_coding	7	56311522	56440679	46.75	69.5
ENSSSCG00000001865	-0.123483	4.30547	0.192091	0.661182	0.999679	SCAPER	S-phase cyclin A associated protein in the ER	protein_coding	7	56582136	57012369	346.5	401.75
ENSSSCG00000001866	0.266618	6.69874	1.11681	0.290607	0.910695	RCN2	reticulocalbin-2 precursor	protein_coding	7	57041033	57058747	2101	1822.75
ENSSSCG00000001867	0.872839	4.04453	4.48561	0.0341813	0.289485	PSTPIP1	proline-serine-threonine phosphatase-interacting protein 1	protein_coding	7	57102757	57146751	391.75	218.5
ENSSSCG00000001868	0.0386252	8.37607	0.0151075	0.902176	0.999679	TSPAN3	tetraspanin-3	protein_coding	7	57158916	57187515	6209.75	6378.5
ENSSSCG00000001869	0.163066	5.8721	0.311525	0.576746	0.999679	PEAK1	pseudopodium-enriched atypical kinase 1	protein_coding	7	57223818	57503648	1128.75	1039.75
ENSSSCG00000001871	0.277034	6.45206	1.3137	0.251725	0.86584	HMG20A	high mobility group 20A	protein_coding	7	57504259	57570160	1764.25	1526.75
ENSSSCG00000001872	-0.231228	3.50253	0.369593	0.543226	0.999679	LINGO1	leucine rich repeat and Ig domain containing 1	protein_coding	7	57684589	57890126	188.5	226.25
ENSSSCG00000001873	-0.379265	5.36863	1.74426	0.186601	0.765806	CSPG4	chondroitin sulfate proteoglycan 4	protein_coding	7	57949455	57988335	663.5	867
ENSSSCG00000001875	0.288155	6.86991	1.22153	0.26906	0.885172	SNX33	sorting nexin 33	protein_coding	7	57999449	58014441	2365.25	2035.25
ENSSSCG00000001877	0.0331746	5.26575	0.0183492	0.892249	0.999679	SNUPN	snurportin 1	protein_coding	7	58023418	58066394	717.75	736.75
ENSSSCG00000001878	0.33128	6.07616	1.79692	0.180085	0.752101	PTPN9	protein tyrosine phosphatase, non-receptor type 9	protein_coding	7	58078389	58164405	1383.25	1127
ENSSSCG00000001880	0.103248	6.09679	0.195812	0.658123	0.999679	SIN3A	SIN3 transcription regulator family member A	protein_coding	7	58172045	58246118	1311	1269.25
ENSSSCG00000001881	-0.085974	4.5	0.108415	0.741956	0.999679	MAN2C1	mannosidase alpha class 2C member 1	protein_coding	7	58248384	58261203	405	450.5
ENSSSCG00000001882	-0.0242701	2.86876	0.00447904	0.946641	0.999679	NEIL1	nei like DNA glycosylase 1	protein_coding	7	58259756	58269006	131.5	139.75
ENSSSCG00000001884	0.132469	4.03371	0.195182	0.658638	0.999679	COMMD4	COMM domain containing 4	protein_coding	7	58276959	58283441	313	305.25
ENSSSCG00000001885	-0.0991075	3.75509	0.0926099	0.760885	0.999679	C15orf39	chromosome 15 open reading frame 39	protein_coding	7	58379692	58390100	238.25	261.75
ENSSSCG00000001887	0.231842	4.52117	0.669441	0.413247	0.999679	SCAMP5	secretory carrier membrane protein 5	protein_coding	7	58550193	58608056	455	400.75
ENSSSCG00000001888	0.956075	-0.176853	2.4106	0.120516	0.607896	RPP25	ribonuclease P and MRP subunit p25	protein_coding	7	58608543	58610078	19.25	11
ENSSSCG00000001892	0.0129026	6.48202	0.00258388	0.959459	0.999679	SCAMP2	secretory carrier-associated membrane protein 2	protein_coding	7	58672198	58699142	1657.25	1755
ENSSSCG00000001898	-0.117816	4.42796	0.192723	0.66066	0.999679	ULK3	unc-51 like kinase 3	protein_coding	7	58699984	58710521	378	426.5
ENSSSCG00000001900	0.200251	5.3058	0.626173	0.428762	0.999679	CSK	c-src tyrosine kinase	protein_coding	7	58736473	58755327	777.75	714.5
ENSSSCG00000001903	0.0517396	3.70372	0.0277218	0.867765	0.999679	EDC3	enhancer of mRNA decapping 3	protein_coding	7	58828670	58897581	242.75	247.75
ENSSSCG00000001904	-0.144409	4.57055	0.305252	0.580609	0.999679	CLK3	CDC like kinase 3	protein_coding	7	58892722	58909571	412.75	474.75
ENSSSCG00000001905	-0.213028	1.55587	0.237804	0.625796	0.999679	ARID3B	AT-rich interaction domain 3B	protein_coding	7	58934780	58995973	48.5	58.25
ENSSSCG00000001906	-1.02653	1.15988	2.35652	0.12476	0.62072	CYP1A1	cytochrome P450 1A1	protein_coding	7	58802880	58809775	25.5	57
ENSSSCG00000001907	-0.407265	4.73155	2.02465	0.154764	0.698004	UBL7	ubiquitin-like protein 7	protein_coding	7	59070713	59084120	418.5	598.25
ENSSSCG00000001908	1.81128	0.53738	7.92771	0.00486833	0.0757949	CCDC33	coiled-coil domain containing 33	protein_coding	7	59190148	59309830	38.75	11.25
ENSSSCG00000001910	0.295096	7.89314	0.929289	0.335048	0.950699	ISLR	immunoglobulin superfamily containing leucine rich repeat	protein_coding	7	59349680	59352843	4795.5	4053
ENSSSCG00000001912	1.00809	6.10939	8.55894	0.0034383	0.059884	PML	promyelocytic leukemia	protein_coding	7	59404100	59450046	1680.5	872.5
ENSSSCG00000001913	0.172099	3.63138	0.258396	0.611224	0.999679	STOML1	stomatin like 1	protein_coding	7	59452117	59461206	240.5	224.25
ENSSSCG00000001914	0.146242	6.57743	0.12356	0.725205	0.999679	LOXL1	lysyl oxidase like 1	protein_coding	7	59481407	59505269	1853	1624.75
ENSSSCG00000001916	-1.08751	1.50612	4.35199	0.0369656	0.304431	C15orf59	chromosome 15 open reading frame 59	protein_coding	7	59665364	59677079	32.25	67.5
ENSSSCG00000001917	0.502928	6.83147	3.08072	0.0792252	0.486255	CD276	CD276 molecule	protein_coding	7	59629638	59734563	2442	1778.25
ENSSSCG00000001918	0.250809	7.14321	0.842131	0.358788	0.963766	NPTN	neuroplastin	protein_coding	7	59713204	59840591	2830.5	2497
ENSSSCG00000001921	0.394755	7.46417	1.72551	0.188985	0.770344	NEO1	neogenin 1	protein_coding	7	60064987	60300782	3721	2977.5
ENSSSCG00000001924	0.0688349	6.04771	0.0764512	0.782165	0.999679	BBS4	Bardet-Biedl syndrome 4 protein	protein_coding	7	60631914	60693747	1243.75	1258.25
ENSSSCG00000001925	0.240838	5.01383	0.871087	0.350655	0.959055	ADPGK	ADP dependent glucokinase	protein_coding	7	60584035	60623899	643	559.25
ENSSSCG00000001927	0.632193	7.74214	4.35092	0.036989	0.304437		beta-hexosaminidase subunit alpha precursor	protein_coding	7	60877889	60913339	4793.75	3244.25
ENSSSCG00000001929	0.0237644	1.89489	0.00284716	0.957446	0.999679	PARP6	poly(ADP-ribose) polymerase family member 6	protein_coding	7	60971884	60999864	67	67
ENSSSCG00000001930	-0.139485	8.98754	0.148052	0.700404	0.999679	PKM	pyruvate kinase M1/2	protein_coding	7	60971835	61033954	8946.5	10146
ENSSSCG00000001931	-0.280865	1.62187	0.293848	0.587765	0.999679			protein_coding	7	61033831	61078507	50.25	59.5
ENSSSCG00000001934	0.265595	6.69654	0.74958	0.386609	0.980759			protein_coding	7	61113784	61193266	2096.5	1761.25
ENSSSCG00000001946	0.0711985	5.13761	0.0747229	0.78458	0.999679	MBIP	MAP3K12 binding inhibitory protein 1	protein_coding	7	63658444	63684529	666.5	658
ENSSSCG00000001947	-0.188534	4.22133	0.454817	0.500056	0.999679	BRMS1L	breast cancer metastasis-suppressor 1 like	protein_coding	7	64083289	64123857	320.75	380.75
ENSSSCG00000001950	-0.106608	2.59547	0.0721789	0.78819	0.999679			protein_coding	7	64620226	64763453	106	120.75
ENSSSCG00000001951	0.386889	6.86538	1.53328	0.21562	0.81887	PSMA6	proteasome subunit alpha type-6	protein_coding	7	64575559	64603258	2439.75	1987.25
ENSSSCG00000001952	-0.127129	6.26069	0.251331	0.616139	0.999679	NFKBIA	NF-kappa-B inhibitor alpha	protein_coding	7	64507743	64511304	1343	1563
ENSSSCG00000001955	0.0227297	5.60525	0.0085194	0.926459	0.999679	SRP54	signal recognition particle 54	protein_coding	7	64829228	64877574	906	944.5
ENSSSCG00000001956	-0.188811	2.32122	0.208938	0.647601	0.999679			protein_coding	7	64876955	64905741	85	100.5
ENSSSCG00000001958	0.118089	5.29113	0.202521	0.652694	0.999679	BAZ1A	bromodomain adjacent to zinc finger domain protein 1A	protein_coding	7	64970330	65088147	752.5	717.75
ENSSSCG00000001959	-0.81304	6.53184	6.99901	0.00815546	0.110374	CFL2	Cofilin-2	protein_coding	7	65090223	65095762	1235.5	2225.75
ENSSSCG00000001960	0.194126	5.12888	0.518336	0.471552	0.999679	EAPP	E2F associated phosphoprotein	protein_coding	7	65240204	65263272	688.5	641
ENSSSCG00000001963	-0.129611	4.08435	0.0566614	0.811853	0.999679	EGLN3	egl-9 family hypoxia inducible factor 3	protein_coding	7	65805487	65833573	302	374.75
ENSSSCG00000001966	0.268212	7.39873	0.952533	0.329075	0.945475	ARHGAP5	Rho GTPase activating protein 5	protein_coding	7	67493997	67631449	3402.75	2963.25
ENSSSCG00000001968	0.0622195	4.25426	0.036928	0.847612	0.999679	NUBPL	nucleotide binding protein like	protein_coding	7	67787195	68035258	359.5	366.75
ENSSSCG00000001970	0.0924596	6.12078	0.147552	0.700885	0.999679	HEATR5A	HEAT repeat containing 5A	protein_coding	7	68161060	68257904	1331	1288.25
ENSSSCG00000001971	-0.0315895	7.26528	0.0139125	0.906106	0.999679	HECTD1	HECT domain E3 ubiquitin protein ligase 1	protein_coding	7	68318417	68422394	2809.25	2978.25
ENSSSCG00000001972	0.302919	1.34616	0.496573	0.48101	0.999679	AP4S1	AP-4 complex subunit sigma-1	protein_coding	7	68426259	68447491	49.75	42.25
ENSSSCG00000001973	0.206621	5.69235	0.707242	0.400361	0.991872	SCFD1	sec1 family domain containing 1	protein_coding	7	68693365	68851008	1027.5	926.75
ENSSSCG00000001974	-0.0696777	4.55895	0.0650622	0.798667	0.999679	G2E3	G2/M-phase specific E3 ubiquitin protein ligase	protein_coding	7	68852777	68917062	424.75	465.25
ENSSSCG00000001975	0.117055	5.08997	0.177486	0.673543	0.999679	PRKD1	protein kinase D1	protein_coding	7	69527861	69872863	648.25	611.75
ENSSSCG00000001977	-0.232678	4.6801	0.50487	0.477368	0.999679	STXBP6	syntaxin-binding protein 6	protein_coding	7	74294948	74551371	432.25	511.75
ENSSSCG00000001978	0.540986	2.33577	0.428078	0.512934	0.999679	GZMB	granzyme B precursor	protein_coding	7	74705061	74731148	112.5	76.5
ENSSSCG00000001983	-0.366779	0.559972	0.604639	0.436813	0.999679	SDR39U1	short chain dehydrogenase/reductase family 39U member 1	protein_coding	7	74851151	74854388	22	30.25
ENSSSCG00000001984	0.30995	6.81187	1.26453	0.260795	0.874797	KHNYN	KH and NYN domain containing	protein_coding	7	74852649	74865122	2287.75	1948.5
ENSSSCG00000001985	0.201814	1.39398	0.125427	0.723221	0.999679	CBLN3	cerebellin-3 precursor	protein_coding	7	74865291	74868460	49.75	45.25
ENSSSCG00000001986	0.141679	5.30463	0.224667	0.635507	0.999679	NFATC4	nuclear factor of activated T cells 4	protein_coding	7	74918984	74930087	759.75	698.75
ENSSSCG00000001987	0.588085	4.81643	5.19087	0.0227059	0.21961	RIPK3	receptor interacting serine/threonine kinase 3	protein_coding	7	74951105	74956829	624.5	436.5
ENSSSCG00000001988	-0.0748127	4.39173	0.0617595	0.803736	0.999679	ADCY4	adenylate cyclase 4	protein_coding	7	74956245	74974201	376	399.75
ENSSSCG00000001989	0.961764	1.57282	2.70334	0.100139	0.556243	CIDEB	cell death activator CIDE-B	protein_coding	7	74982855	74985775	70.75	37.5
ENSSSCG00000001990	-0.144949	3.31012	0.176224	0.674638	0.999679	NOP9	NOP9 nucleolar protein	protein_coding	7	74985753	74992951	172.75	197.5
ENSSSCG00000001991	-0.115814	4.49624	0.155238	0.69358	0.999679	DHRS1	dehydrogenase/reductase 1	protein_coding	7	74992115	75002151	398	468.75
ENSSSCG00000001993	0.87229	2.65209	2.19275	0.138662	0.659035	TGM1	transglutaminase 1	protein_coding	7	75021788	75045153	149.25	88.75
ENSSSCG00000001994	-0.0745714	4.47646	0.0687395	0.793181	0.999679	TINF2	TERF1 interacting nuclear factor 2	protein_coding	7	75056804	75067918	397.75	426
ENSSSCG00000002001	-0.214068	1.7282	0.193173	0.660289	0.999679	REC8	REC8 meiotic recombination protein	protein_coding	7	75118744	75139630	54.5	63.5
ENSSSCG00000002003	-0.0405361	5.011	0.025972	0.871969	0.999679			protein_coding	7	75140205	75159495	582.25	622
ENSSSCG00000002004	0.493937	2.90918	1.2129	0.270759	0.885984		proteasome activator complex subunit 2	protein_coding	7	75153774	75159030	159.75	121
ENSSSCG00000002005	-0.156406	0.0314345	0.101298	0.750277	0.999679	EMC9	ER membrane protein complex subunit 9	protein_coding	7	75159236	75161829	16	18.75
ENSSSCG00000002006	0.0851643	0.256155	0.0309485	0.860355	0.999679	PSME1	proteasome activator complex subunit 1	protein_coding	7	75160765	75164810	20.5	20.5
ENSSSCG00000002008	-0.0468343	5.75024	0.0385508	0.844341	0.999679			protein_coding	7	75166965	75181142	976.25	1057.5
ENSSSCG00000002009	-0.0311175	3.045	0.00628485	0.936812	0.999679	PCK2	phosphoenolpyruvate carboxykinase	protein_coding	7	75187197	75197638	149.25	155.25
ENSSSCG00000002012	-0.80232	0.353607	2.07564	0.149667	0.686243	CARMIL3	capping protein regulator and myosin 1 linker 3	protein_coding	7	75223075	75241264	15.75	27.75
ENSSSCG00000002013	-0.349208	5.39657	1.97762	0.159641	0.70906	DHRS4	Dehydrogenase/reductase SDR family member 4	protein_coding	7	75241058	75255701	682.5	898.25
ENSSSCG00000002014	0.0973924	3.21784	0.042865	0.83598	0.999679	JPH4	junctophilin 4	protein_coding	7	75522793	75532962	173	164.75
ENSSSCG00000002015	0.148971	3.62176	0.18726	0.665207	0.999679	AP1G2	adaptor related protein complex 1 gamma 2 subunit	protein_coding	7	75530033	75549488	237.5	232
ENSSSCG00000002016	-0.290708	3.79496	0.905181	0.341396	0.954072	THTPA	thiamine triphosphatase	protein_coding	7	75545973	75552904	228.25	294.5
ENSSSCG00000002020	-0.0437841	3.82867	0.0197761	0.888164	0.999679		neuroguidin	protein_coding	7	75621342	75629447	257	279.75
ENSSSCG00000002023	-0.231847	7.06633	0.750502	0.386317	0.980373	PABPN1	polyadenylate-binding protein 2	protein_coding	7	75750330	75770723	2270	2760.75
ENSSSCG00000002025	-0.386828	5.68504	2.4974	0.114034	0.593845	SLC22A17	solute carrier family 22 member 17	protein_coding	7	75734875	75741128	820	1111.75
ENSSSCG00000002026	-0.186212	5.04068	0.411888	0.521013	0.999679	EFS	embryonal Fyn-associated substrate	protein_coding	7	75722183	75731592	559	659.5
ENSSSCG00000002028	-1.54456	0.431163	8.12189	0.0043734	0.0707475	CMTM5	CKLF-like MARVEL transmembrane domain-containing protein 5	protein_coding	7	75707133	75710017	11.5	37.25
ENSSSCG00000002029	-9.55938	5.90595	47.7362	4.87609e-12	7.31305e-09	MYH7	Myosin-7	protein_coding	7	75650847	75704483	2.75	2084
ENSSSCG00000002032	0.772411	3.68951	4.02641	0.0447932	0.343924	SLC7A8	solute carrier family 7 member 8	protein_coding	7	75854309	75922330	300.5	182.25
ENSSSCG00000002034	-0.128207	7.22819	0.223078	0.636705	0.999679	ACIN1	apoptotic chromatin condensation inducer 1	protein_coding	7	75951053	75990083	2637	2982.5
ENSSSCG00000002035	0.277792	5.4681	1.35488	0.244427	0.858378	C14orf119	chromosome 14 open reading frame 119	protein_coding	7	75947771	75951806	893.5	773.5
ENSSSCG00000002036	-0.14589	5.96937	0.335206	0.56261	0.999679			protein_coding	7	76014516	76058891	1097	1300.25
ENSSSCG00000002037	0.0118393	2.12655	0.000702936	0.978848	0.999679	CDH24	cadherin 24	protein_coding	7	75990130	76001229	79.25	79.25
ENSSSCG00000002039	0.603252	9.52409	2.68385	0.10137	0.559624	MMP14	matrix metallopeptidase 14	protein_coding	7	76174503	76186094	16412.2	11174.8
ENSSSCG00000002040	-0.0602682	4.47081	0.0464803	0.829305	0.999679	MRPL52	39S ribosomal protein L52, mitochondrial	protein_coding	7	76187454	76191616	401	445
ENSSSCG00000002041	-0.352378	3.99497	0.768159	0.380787	0.976285	SLC7A7	Y+L amino acid transporter 1	protein_coding	7	76176590	76236149	257.25	368.5
ENSSSCG00000002042	-0.0677569	6.19336	0.0781606	0.779806	0.999679	OXA1L	OXA1L, mitochondrial inner membrane protein	protein_coding	7	76230906	76266427	1314.5	1461
ENSSSCG00000002045	0.145085	0.514288	0.0810535	0.775875	0.999679			protein_coding	7	76362992	76363747	25.75	25.5
ENSSSCG00000002050	0.114757	6.44522	0.213962	0.643679	0.999679	DAD1	Dolichyl-diphosphooligosaccharide--protein glycosyltransferase subunit DAD1	protein_coding	7	76431964	76457890	1675.5	1608.5
ENSSSCG00000002051	0.0407829	5.47993	0.0235335	0.878078	0.999679	ABHD4	abhydrolase domain containing 4	protein_coding	7	76397084	76431923	834	870.5
ENSSSCG00000002127	0.0809739	6.59699	0.109101	0.74117	0.999679	CHD8	chromodomain helicase DNA binding protein 8	protein_coding	7	77719517	77780205	1838.75	1818.75
ENSSSCG00000002129	-0.828263	0.480098	2.60057	0.106826	0.574819	RPGRIP1	RPGR interacting protein 1	protein_coding	7	77814776	77887875	17	30.5
ENSSSCG00000002135	-0.323913	4.03063	0.963872	0.326213	0.943728	PNP	purine nucleoside phosphorylase	protein_coding	7	78426839	78447146	266.75	363
ENSSSCG00000002138	-0.0565864	3.06427	0.0252908	0.873644	0.999679	OSGEP	O-sialoglycoprotein endopeptidase	protein_coding	7	78454666	78462259	149.75	161.75
ENSSSCG00000002140	-2.51813	2.24782	13.8376	0.000199305	0.00717393			protein_coding	7	78470339	78480705	25.5	145.5
ENSSSCG00000002142	0.0860424	6.06344	0.123332	0.725448	0.999679	TEP1	telomerase associated protein 1	protein_coding	7	78491053	78530146	1265	1236.5
ENSSSCG00000002143	0.045585	4.99161	0.0299211	0.862669	0.999679	PARP2	poly(ADP-ribose) polymerase 2	protein_coding	7	78531709	78551424	594.25	616.25
ENSSSCG00000002144	-0.218609	4.22652	0.461292	0.497021	0.999679	CCNB1IP1	cyclin B1 interacting protein 1	protein_coding	7	78553783	78575344	318	394
ENSSSCG00000002145	0.00478658	3.62778	0.000209075	0.988463	0.999679	TTC5	tetratricopeptide repeat domain 5	protein_coding	7	78578232	78599162	226	242.75
ENSSSCG00000002235	-0.0280876	4.83385	0.00986784	0.920871	0.999679	LPCAT4	lysophospholipid acyltransferase LPCAT4	protein_coding	7	79965467	80152314	517.5	568.75
ENSSSCG00000002243	0.147739	6.33653	0.287606	0.591759	0.999679	SLC12A6	solute carrier family 12 member 6	protein_coding	7	80161481	80266332	1558.75	1534.25
ENSSSCG00000002245	0.876872	5.48015	9.741	0.00180203	0.0376529	KATNBL1	katanin regulatory subunit B1 like 1	protein_coding	7	80287646	80350165	1064.5	601
ENSSSCG00000002252	0.0502336	6.64124	0.0374209	0.846611	0.999679	ARRDC4	arrestin domain containing 4	protein_coding	7	81656766	81669590	1868.75	1908.5
ENSSSCG00000002254	-0.354697	5.89302	1.69533	0.1929	0.776086	NR2F2	COUP transcription factor 2 isoform 2	protein_coding	7	83076122	83090535	961	1294.5
ENSSSCG00000002257	-1.77638	3.06759	16.4397	5.02234e-05	0.00241251	MCTP2	multiple C2 and transmembrane domain containing 2	protein_coding	7	84725921	84962894	69.5	256.25
ENSSSCG00000002258	-0.491799	1.01117	1.03531	0.308915	0.92759	KLHL25	kelch like family member 25	protein_coding	7	88262924	88264691	29	43.25
ENSSSCG00000002259	0.37526	7.2302	1.59328	0.206858	0.803779			protein_coding	7	88105684	88219075	3097	2487
ENSSSCG00000002260	0.237071	2.60945	0.333044	0.563872	0.999679			protein_coding	7	88015484	88046066	119	104.25
ENSSSCG00000002263	0.521566	4.27581	2.98822	0.0838723	0.502489	SLCO3A1	solute carrier organic anion transporter family member 3A1	protein_coding	7	86777922	87103823	420.25	299
ENSSSCG00000002265	-1.96031	1.71782	9.37491	0.00219975	0.0437939	FAM174B	family with sequence similarity 174 member B	protein_coding	7	86269052	86289228	24	108.25
ENSSSCG00000002266	0.182763	7.07063	0.470155	0.492916	0.999679	CHD2	chromodomain helicase DNA binding protein 2	protein_coding	7	85980766	86107778	2628.5	2446.5
ENSSSCG00000002267	-0.531704	4.26723	2.62773	0.105012	0.567661	RGMA	repulsive guidance molecule BMP co-receptor a	protein_coding	7	85921588	85968882	288	425
ENSSSCG00000002268	0.122461	4.15495	0.117421	0.731849	0.999679	AKAP5	A-kinase anchoring protein 5	protein_coding	7	88538984	88547392	342.25	315
ENSSSCG00000002269	0.105589	5.90177	0.176835	0.674107	0.999679	MTHFD1	methylenetetrahydrofolate dehydrogenase, cyclohydrolase and formyltetrahydrofolate synthetase 1	protein_coding	7	88471374	88537389	1146.25	1104.5
ENSSSCG00000002274	-0.615213	4.20137	3.93063	0.0474142	0.354569	HSPA2	heat shock protein family A (Hsp70) member 2	protein_coding	7	88607555	88609464	267.75	440.75
ENSSSCG00000002275	0.351339	2.20848	0.662724	0.4156	0.999679	PPP1R36	protein phosphatase 1 regulatory subunit 36	protein_coding	7	88614873	88652441	94.25	77.25
ENSSSCG00000002276	-0.0136911	6.15897	0.00255272	0.959704	0.999679	PLEKHG3	pleckstrin homology and RhoGEF domain containing G3	protein_coding	7	88764471	88833698	1313.5	1348.25
ENSSSCG00000002277	-5.0856	3.20758	22.1137	2.56967e-06	0.000191632	SPTB	spectrin beta, erythrocytic	protein_coding	7	88812718	88954851	9.5	313.75
ENSSSCG00000002280	-3.47869	2.4945	12.797	0.000347179	0.0109491	RAB15	RAB15, member RAS oncogene family	protein_coding	7	89016475	89039980	16.5	232.25
ENSSSCG00000002281	0.245973	4.42296	0.816495	0.366207	0.967968	CHURC1-FNTB	protein farnesyltransferase subunit beta	protein_coding	7	89052507	89131074	427.25	377.5
ENSSSCG00000002283	0.82483	6.06719	10.9491	0.000936493	0.0236276	FUT8	alpha-(1,6)-fucosyltransferase	protein_coding	7	89395634	89692888	1582.5	925.75
ENSSSCG00000002285	0.025964	4.64254	0.0101502	0.91975	0.999679	GPHN	gephyrin	protein_coding	7	90346501	90914280	464	479.25
ENSSSCG00000002287	0.223882	5.43112	0.840359	0.359294	0.963766	MPP5	membrane palmitoylated protein 5	protein_coding	7	90955524	91055913	853	769
ENSSSCG00000002290	-0.66826	1.47898	1.14915	0.283726	0.901963	PLEK2	pleckstrin 2	protein_coding	7	91109455	91133342	37.75	70.75
ENSSSCG00000002292	-1.54555	3.09362	5.83054	0.0157503	0.170015	PLEKHH1	pleckstrin homology, MyTH4 and FERM domain containing H1	protein_coding	7	91257325	91304996	79	275
ENSSSCG00000002294	-0.411575	1.32596	0.733542	0.391737	0.984971	ARG2	arginase 2	protein_coding	7	91343988	91385910	37.75	54.75
ENSSSCG00000002295	-0.0992911	5.61293	0.150575	0.697986	0.999679	VTI1B	vesicle transport through interaction with t-SNAREs homolog 1B	protein_coding	7	91381644	91413884	870	1000.5
ENSSSCG00000002296	-0.502873	5.02775	1.96469	0.161013	0.711176	RDH11	retinol dehydrogenase 11 (all-trans/9-cis/11-cis)	protein_coding	7	91414948	91452535	496.75	788.5
ENSSSCG00000002298	0.319825	5.36656	1.78992	0.180936	0.753471	ZFYVE26	zinc finger FYVE-type containing 26	protein_coding	7	91520572	91590449	841.75	708.25
ENSSSCG00000002305	-0.0171078	3.97015	0.00290192	0.957039	0.999679	EXD2	exonuclease 3'-5' domain containing 2	protein_coding	7	92848096	92909058	286	311.75
ENSSSCG00000002306	-0.179023	5.96098	0.154824	0.693967	0.999679	GALNT16	polypeptide N-acetylgalactosaminyltransferase 16	protein_coding	7	92929069	93041441	1067.25	1175
ENSSSCG00000002307	0.0138757	6.01023	0.00281167	0.957712	0.999679	ERH	enhancer of rudimentary homolog	protein_coding	7	93068184	93083937	1201	1271.5
ENSSSCG00000002311	0.080905	5.36773	0.110736	0.739308	0.999679	SUSD6	sushi domain containing 6	protein_coding	7	93253722	93344188	780.75	779
ENSSSCG00000002314	0.113489	4.80127	0.148589	0.699888	0.999679	SMOC1	SPARC related modular calcium binding 1	protein_coding	7	93475973	93628328	535.5	500.25
ENSSSCG00000002315	-2.41602	1.53714	15.3195	9.07751e-05	0.00386524	SLC8A3	solute carrier family 8 member A3	protein_coding	7	93643618	93796801	16	91.5
ENSSSCG00000002316	-0.179936	2.00842	0.154457	0.694312	0.999679	COX16	COX16, cytochrome c oxidase assembly homolog	protein_coding	7	93861142	93882359	68.25	82.75
ENSSSCG00000002329	0.20883	1.13906	0.17205	0.678296	0.999679	MAP3K9	mitogen-activated protein kinase kinase kinase 9	protein_coding	7	94302822	94380619	41.25	39.5
ENSSSCG00000002330	0.371808	6.60272	1.95456	0.162096	0.714669	PCNX1	pecanex homolog 1	protein_coding	7	94445384	94617925	2020.25	1599.75
ENSSSCG00000002332	0.27344	5.73873	1.12489	0.288867	0.909227	SIPA1L1	signal induced proliferation associated 1 like 1	protein_coding	7	94790539	95171117	1083	949.75
ENSSSCG00000002333	-0.231798	0.227472	0.176043	0.674796	0.999679	DPF3	double PHD fingers 3	protein_coding	7	95982462	96254303	18.25	21.5
ENSSSCG00000002337	0.184121	5.53355	0.557124	0.455421	0.999679	ZFYVE1	zinc finger FYVE-type containing 1	protein_coding	7	96323261	96380291	904.75	851.25
ENSSSCG00000002340	0.260889	6.81478	1.0089	0.315167	0.933945	PSEN1	presenilin-1	protein_coding	7	96478190	96568182	2262.25	2001.25
ENSSSCG00000002341	-0.383494	5.0218	1.55904	0.211806	0.811741	PAPLN	papilin, proteoglycan like sulfated glycoprotein	protein_coding	7	96583916	96625053	520	708.25
ENSSSCG00000002344	-0.199861	3.79898	0.431937	0.51104	0.999679	RIOX1	ribosomal oxygenase 1	protein_coding	7	96823092	96831576	237.5	285.75
ENSSSCG00000002346	0.116232	2.73185	0.0938315	0.759362	0.999679	PNMA1	PNMA family member 1	protein_coding	7	97049956	97051017	125.25	122
ENSSSCG00000002348	0.109297	2.35182	0.0677349	0.794664	0.999679			protein_coding	7	96984542	96990397	95.75	95
ENSSSCG00000002349	-0.50449	5.58064	3.77726	0.0519537	0.374411	ACOT4	acyl-CoA thioesterase 4	protein_coding	7	96867399	96948726	730.25	1069.5
ENSSSCG00000002350	0.113858	5.02226	0.190553	0.662457	0.999679	ELMSAN1	ELM2 and Myb/SANT domain containing 1	protein_coding	7	97055798	97077034	619.5	602.25
ENSSSCG00000002351	-0.260438	5.0775	0.999965	0.317319	0.936027			protein_coding	7	97174176	97197986	564	720.25
ENSSSCG00000002352	0.233041	4.98693	0.775759	0.378441	0.975419	ZNF410	zinc finger protein 410	protein_coding	7	97197818	97254423	628.5	566.5
ENSSSCG00000002353	-0.123044	2.19293	0.0882652	0.766394	0.999679	FAM161B	family with sequence similarity 161 member B	protein_coding	7	97244923	97258459	79.25	91.25
ENSSSCG00000002354	-0.315362	3.03192	0.781258	0.376757	0.975419	COQ6	coenzyme Q6, monooxygenase	protein_coding	7	97258674	97271302	133	172
ENSSSCG00000002355	-0.332413	4.85928	1.38665	0.238971	0.850872	ENTPD5	ectonucleoside triphosphate diphosphohydrolase 5	protein_coding	7	97262305	97316184	474.5	639
ENSSSCG00000002357	-0.625068	5.97455	6.13573	0.0132477	0.150267	ALDH6A1	aldehyde dehydrogenase 6 family member A1	protein_coding	7	97360540	97381889	914.75	1449.5
ENSSSCG00000002366	0.718778	8.06441	4.92044	0.0265407	0.242222	NPC2	Epididymal secretory protein E1	protein_coding	7	97730516	97740331	6137.25	3817.75
ENSSSCG00000002367	-0.00470627	2.40417	0.000130229	0.990895	0.999679	ISCA2	iron-sulfur cluster assembly 2	protein_coding	7	97739900	97743911	96.25	102.5
ENSSSCG00000002368	-1.0921	8.60518	2.75724	0.0968149	0.546213	LTBP2	latent transforming growth factor beta binding protein 2	protein_coding	7	97746110	97852479	4586.75	9115
ENSSSCG00000002370	0.068233	4.96412	0.075074	0.784087	0.999679	AREL1	apoptosis resistant E3 ubiquitin protein ligase 1	protein_coding	7	97892568	97940908	589.5	584.25
ENSSSCG00000002372	-0.0275832	5.73315	0.0132756	0.908271	0.999679	YLPM1	YLP motif containing 1	protein_coding	7	97976137	98042230	968.25	1027.25
ENSSSCG00000002374	-0.0142187	4.98759	0.00317876	0.955039	0.999679	DLST	Dihydrolipoyllysine-residue succinyltransferase component of 2-oxoglutarate dehydrogenase complex, mitochondrial	protein_coding	7	98090813	98112213	581	605
ENSSSCG00000002375	0.625259	1.23054	1.64376	0.199811	0.788191	RPS6KL1	ribosomal protein S6 kinase like 1	protein_coding	7	98109892	98141261	50.25	32.5
ENSSSCG00000002376	-0.313396	0.678589	0.273358	0.601088	0.999679	PGF	placental growth factor	protein_coding	7	98155572	98162390	24.5	34.5
ENSSSCG00000002377	0.122242	5.48541	0.203387	0.652001	0.999679	EIF2B2	eukaryotic translation initiation factor 2B subunit beta	protein_coding	7	98203440	98210407	857.25	846
ENSSSCG00000002378	0.186006	4.93171	0.573175	0.449	0.999679	MLH3	mutL homolog 3	protein_coding	7	98218807	98259624	597.25	544.25
ENSSSCG00000002379	0.0191646	1.57652	0.00195066	0.964772	0.999679		acylphosphatase-1 isoform 1	protein_coding	7	98249703	98265153	53.5	54.5
ENSSSCG00000002381	0.00513738	7.01782	0.000389203	0.98426	0.999679	NEK9	NIMA related kinase 9	protein_coding	7	98275979	98322250	2395.5	2472.75
ENSSSCG00000002383	-0.759103	6.53721	2.55352	0.110049	0.583303	FOS	proto-oncogene c-Fos	protein_coding	7	98449508	98453576	1285.5	2259.75
ENSSSCG00000002385	1.06597	7.24651	9.98195	0.00158082	0.0342503	TGFB3	transforming growth factor beta-3 precursor	protein_coding	7	99133511	99162221	3802.5	1804.75
ENSSSCG00000002386	0.023534	3.17722	0.00407689	0.949089	0.999679	IFT43	intraflagellar transport 43	protein_coding	7	99158553	99254302	166	174
ENSSSCG00000002387	0.0920397	5.55705	0.146943	0.701474	0.999679	GPATCH2L	G patch domain-containing protein 2-like	protein_coding	7	99325558	99375831	892.5	865.25
ENSSSCG00000002389	-0.000482759	5.10099	2.35722e-06	0.998775	0.999679	VASH1	vasohibin 1	protein_coding	7	99910940	99929766	633.25	632.75
ENSSSCG00000002390	-0.0612392	2.87913	0.0277378	0.867727	0.999679	ANGEL1	angel homolog 1	protein_coding	7	99935142	99959567	131.25	144.5
ENSSSCG00000002392	-0.0696121	5.28522	0.0643829	0.799698	0.999679	IRF2BPL	interferon regulatory factor 2 binding protein like	protein_coding	7	100120139	100122489	698.5	791.5
ENSSSCG00000002396	-0.140613	4.17041	0.214104	0.643569	0.999679	GSTZ1	maleylacetoacetate isomerase	protein_coding	7	100392213	100405679	315.5	366.75
ENSSSCG00000002397	-0.0639666	3.20603	0.033672	0.854406	0.999679	POMT2	protein O-mannosyltransferase 2	protein_coding	7	100348885	100417173	164.25	178.75
ENSSSCG00000002403	0.0600961	5.22614	0.0534733	0.817126	0.999679	VIPAS39	VPS33B interacting protein, apical-basolateral polarity regulator, spe-39 homolog	protein_coding	7	100464454	100510128	698.5	719
ENSSSCG00000002404	-0.130734	6.37714	0.228368	0.632737	0.999679	SPTLC2	serine palmitoyltransferase long chain base subunit 2	protein_coding	7	100544478	100638978	1461.25	1740.75
ENSSSCG00000002406	-0.0507643	6.03177	0.0443369	0.833228	0.999679	AHSA1	activator of HSP90 ATPase activity 1	protein_coding	7	100510226	100522161	1181.75	1297.25
ENSSSCG00000002408	-1.25327	0.590827	4.77243	0.0289189	0.259195	ADCK1	aarF domain containing kinase 1	protein_coding	7	100777134	100902638	15	40.75
ENSSSCG00000002410	0.265653	2.84607	0.509087	0.475534	0.999679	CEP128	centrosomal protein 128	protein_coding	7	103353895	103760323	142.25	124.5
ENSSSCG00000002411	0.0158607	4.95143	0.00392472	0.950047	0.999679	GTF2A1	general transcription factor IIA subunit 1	protein_coding	7	103963245	104009302	574.5	590.75
ENSSSCG00000002412	-0.872884	4.50352	4.49247	0.0340445	0.288832	STON2	stonin 2	protein_coding	7	104039514	104190377	292.5	613.25
ENSSSCG00000002414	0.120067	7.46673	0.193008	0.660425	0.999679	SEL1L	SEL1L ERAD E3 ligase adaptor subunit	protein_coding	7	104218296	104283256	3405.5	3251.5
ENSSSCG00000002424	0.101692	3.17304	0.0788474	0.778865	0.999679	SPATA7	spermatogenesis-associated protein 7	protein_coding	7	110309462	110364033	169.5	165.25
ENSSSCG00000002425	0.113568	5.92764	0.162295	0.687053	0.999679	PTPN21	protein tyrosine phosphatase, non-receptor type 21	protein_coding	7	110377096	110449557	1162.5	1091
ENSSSCG00000002426	-0.0355606	6.24319	0.0223996	0.881029	0.999679	ZC3H14	zinc finger CCCH-type containing 14	protein_coding	7	110463461	110513300	1376.25	1462.25
ENSSSCG00000002428	0.149005	3.20331	0.172943	0.677509	0.999679	TTC8	tetratricopeptide repeat domain 8	protein_coding	7	110705555	110784853	176.25	170.25
ENSSSCG00000002429	-0.320682	5.30102	1.44791	0.228864	0.836049	FOXN3	forkhead box protein N3	protein_coding	7	111036504	111453936	640.25	828.25
ENSSSCG00000002430	0.673873	2.20405	2.04523	0.152684	0.693213	EFCAB11	EF-hand calcium binding domain 11	protein_coding	7	111577724	111766344	102.75	69
ENSSSCG00000002431	0.261998	2.69073	0.458684	0.498239	0.999679	TDP1	tyrosyl-DNA phosphodiesterase 1	protein_coding	7	111767429	111854907	127.75	111
ENSSSCG00000002432	-0.480713	1.96776	0.696434	0.403985	0.994177	KCNK13	potassium channel subfamily K member 13	protein_coding	7	111866983	111980485	59.25	79.5
ENSSSCG00000002433	-0.0714132	5.8905	0.0894575	0.764868	0.999679	PSMC1	26S protease regulatory subunit 4	protein_coding	7	112027866	112045308	1066.5	1174
ENSSSCG00000002434	0.0516323	3.67459	0.026425	0.870867	0.999679	NRDE2	NRDE-2, necessary for RNA interference, domain containing	protein_coding	7	112039780	112090542	238.75	243.5
ENSSSCG00000002436	-0.275533	5.0888	1.14483	0.284634	0.902927	TTC7B	tetratricopeptide repeat domain 7B	protein_coding	7	112268301	112519208	564.5	708.5
ENSSSCG00000002440	-0.210812	3.54727	0.372054	0.541887	0.999679			protein_coding	7	112918535	112992186	199	240.75
ENSSSCG00000002441	0.0115825	6.30447	0.00237507	0.961131	0.999679	PPP4R3A	protein phosphatase 4 regulatory subunit 3A	protein_coding	7	113111303	113148986	1464.5	1504.5
ENSSSCG00000002443	-1.71364	3.81583	12.0761	0.000510725	0.0150191	TC2N	tandem C2 domains, nuclear	protein_coding	7	113337825	113392337	119	434.5
ENSSSCG00000002444	-1.33654	8.2989	9.96055	0.0015993	0.0345952	FBLN5	fibulin 5	protein_coding	7	113423632	113512182	3255.25	8169.25
ENSSSCG00000002445	0.10189	5.75625	0.176996	0.673967	0.999679	TRIP11	thyroid hormone receptor interactor 11	protein_coding	7	113525678	113600581	1033.75	994.25
ENSSSCG00000002446	0.428333	5.84328	2.80341	0.0940642	0.537375		ataxin-3	protein_coding	7	113608781	113645844	1205.75	943
ENSSSCG00000002447	0.117922	5.51299	0.241779	0.622924	0.999679	CPSF2	cleavage and polyadenylation specific factor 2	protein_coding	7	113659452	113691241	878.25	840
ENSSSCG00000002449	-0.529614	3.73874	2.53355	0.111449	0.587402			protein_coding	7	113652774	113659672	201.25	304.75
ENSSSCG00000002450	0.77477	2.35102	2.58999	0.107541	0.576029	SLC24A4	solute carrier family 24 member 4	protein_coding	7	113836230	114014949	115.75	70.75
ENSSSCG00000002451	0.153196	4.66476	0.228273	0.632808	0.999679	RIN3	Ras and Rab interactor 3	protein_coding	7	114035383	114541592	493	451.5
ENSSSCG00000002452	1.12595	9.27423	6.3739	0.0115811	0.137398	LGMN	legumain	protein_coding	7	114175183	114217319	15736	7395.5
ENSSSCG00000002455	0.262883	5.77943	1.11712	0.290538	0.910695	GOLGA5	golgin A5	protein_coding	7	114210205	114277813	1110	949.75
ENSSSCG00000002457	-0.325221	4.28839	0.869599	0.351066	0.959055	ITPK1	inositol-tetrakisphosphate 1-kinase	protein_coding	7	114361968	114520179	318	441
ENSSSCG00000002458	0.19592	3.97525	0.412118	0.520896	0.999679	TMEM251	transmembrane protein 251	protein_coding	7	114574139	114575889	309.5	284.5
ENSSSCG00000002459	-0.00476429	3.80631	0.000235032	0.987768	0.999679	GON7	EKC/KEOPS complex subunit GON7	protein_coding	7	114586306	114590804	256.5	274.5
ENSSSCG00000002460	0.153725	5.36367	0.407883	0.523046	0.999679	UBR7	ubiquitin protein ligase E3 component n-recognin 7 (putative)	protein_coding	7	114590945	114612481	801.25	752.75
ENSSSCG00000002461	0.0346907	5.65285	0.0202151	0.886938	0.999679	BTBD7	BTB domain containing 7	protein_coding	7	114619396	114707051	938.75	947
ENSSSCG00000002464	0.481986	4.55659	2.7393	0.0979078	0.54986	PRIMA1	proline rich membrane anchor 1	protein_coding	7	115038479	115100924	499.25	379.25
ENSSSCG00000002467	-3.83869	3.46532	36.6402	1.42068e-09	3.36428e-07	ASB2	ankyrin repeat and SOCS box containing 2	protein_coding	7	115208701	115258835	26.5	396
ENSSSCG00000002469	0.461994	2.8158	1.49487	0.221463	0.826075	OTUB2	OTU deubiquitinase, ubiquitin aldehyde binding 2	protein_coding	7	115304815	115326047	148.5	111.25
ENSSSCG00000002470	0.0362265	5.88097	0.0206241	0.885808	0.999679	DDX24	DEAD-box helicase 24	protein_coding	7	115328119	115348745	1098.75	1139
ENSSSCG00000002472	0.19056	5.38484	0.52936	0.466876	0.999679	IFI27L2	interferon alpha inducible protein 27 like 2	protein_coding	7	115367850	115369991	814.5	748.5
ENSSSCG00000002474	-0.443956	-0.00895098	0.65618	0.417912	0.999679	PPP4R4	protein phosphatase 4 regulatory subunit 4	protein_coding	7	115412469	115522683	13.75	20
ENSSSCG00000002490	0.0191914	2.48482	0.00119611	0.972411	0.999679	GSC	goosecoid homeobox	protein_coding	7	116099047	116100966	101	97.75
ENSSSCG00000002494	0.157667	2.22987	0.122575	0.726258	0.999679	CLMN	calmin (calponin-like, transmembrane)	protein_coding	7	116476789	116590181	89	82.25
ENSSSCG00000002495	-0.0783811	6.25742	0.0709694	0.789931	0.999679	SYNE3	spectrin repeat containing nuclear envelope family member 3	protein_coding	7	116665429	116770312	1369	1454.75
ENSSSCG00000002496	-0.198588	4.03073	0.452238	0.501274	0.999679	GLRX5	glutaredoxin 5	protein_coding	7	116787341	116797488	280.25	337.75
ENSSSCG00000002501	1.195	2.0286	2.47618	0.115582	0.59844	BDKRB1		pseudogene	7	117491350	117492410	103.5	45.5
ENSSSCG00000002502	0.034531	5.68411	0.0215488	0.883294	0.999679	ATG2B	autophagy-related protein 2 homolog B	protein_coding	7	117486124	117586587	957.25	975.75
ENSSSCG00000002504	-0.446285	-0.151453	0.68357	0.40836	0.997327	AK7	adenylate kinase 7	protein_coding	7	117609840	117667455	12.5	18
ENSSSCG00000002505	0.158217	7.59037	0.326278	0.567859	0.999679			protein_coding	7	117676398	117741911	3760	3514.75
ENSSSCG00000002506	0.176947	2.94601	0.194633	0.659089	0.999679	VRK1	serine/threonine-protein kinase VRK1	protein_coding	7	117942773	118026004	149	135.75
ENSSSCG00000002508	0.0593174	6.01782	0.0542786	0.815779	0.999679	SETD3	SET domain containing 3	protein_coding	7	120412549	120486627	1218.75	1217.75
ENSSSCG00000002509	0.128328	4.08536	0.196911	0.657226	0.999679	CCNK	cyclin K	protein_coding	7	120486732	120513217	324.75	309.25
ENSSSCG00000002515	0.292386	0.559403	0.336571	0.561815	0.999679	SLC25A47	solute carrier family 25 member 47	protein_coding	7	121192450	121210374	27.75	23.25
ENSSSCG00000002516	0.702049	6.12906	4.29507	0.038223	0.310616	WARS	tryptophanyl-tRNA synthetase	protein_coding	7	121212980	121238132	1598.75	1034.25
ENSSSCG00000002517	0.0469666	2.04611	0.0124747	0.911069	0.999679	WDR25	WD repeat domain 25	protein_coding	7	121238256	121385081	75.5	77.75
ENSSSCG00000002520	-0.290121	4.9845	0.874419	0.349735	0.95898	SLC25A29	solute carrier family 25 member 29	protein_coding	7	121174889	121192328	519.5	650.25
ENSSSCG00000002523	-0.0508744	6.88755	0.0346238	0.852386	0.999679	CDC42BPB	CDC42 binding protein kinase beta	protein_coding	AEMK02000452.1	1650035	1765830	2139.25	2281.5
ENSSSCG00000002525	0.072103	4.98855	0.0834376	0.772692	0.999679	TRAF3	TNF receptor associated factor 3	protein_coding	AEMK02000452.1	1512021	1627281	599	602.5
ENSSSCG00000002526	0.0604144	5.25481	0.0621218	0.803173	0.999679	RCOR1	REST corepressor 1	protein_coding	AEMK02000452.1	1330770	1469632	717.25	728.75
ENSSSCG00000002528	0.151908	4.69679	0.315631	0.574245	0.999679	TECPR2	tectonin beta-propeller repeat containing 2	protein_coding	AEMK02000452.1	1174605	1254233	501.25	465.25
ENSSSCG00000002530	0.36229	5.40609	1.78076	0.182056	0.756416	CINP	cyclin dependent kinase 2 interacting protein	protein_coding	AEMK02000452.1	1141194	1154105	870.75	717
ENSSSCG00000002531	-0.211502	1.45172	0.194313	0.659351	0.999679	MOK	MOK protein kinase	protein_coding	AEMK02000452.1	1045933	1098921	44.75	55.5
ENSSSCG00000002532	0.160307	3.74571	0.258588	0.611092	0.999679			protein_coding	AEMK02000452.1	1125652	1137334	258.75	244.75
ENSSSCG00000002533	0.00660819	3.3591	0.000375253	0.984545	0.999679	WDR20	WD repeat domain 20	protein_coding	AEMK02000452.1	977313	1048557	187.75	195.5
ENSSSCG00000002535	0.0783536	10.1916	0.0429714	0.835779	0.999679	HSP90AA1	Heat shock protein HSP 90-alpha	protein_coding	AEMK02000452.1	916989	978221	22195.8	22199.2
ENSSSCG00000002540	0.139861	6.77786	0.310738	0.577228	0.999679	PPP2R5C	protein phosphatase 2 regulatory subunit B'gamma	protein_coding	AEMK02000452.1	660880	799618	2119.5	2019.75
ENSSSCG00000002544	-0.178754	4.26687	0.372648	0.541564	0.999679	PPP1R13B	protein phosphatase 1 regulatory subunit 13B	protein_coding	AEMK02000452.1	2237705	2331635	332	388
ENSSSCG00000002546	-0.0859203	2.6606	0.0409712	0.839594	0.999679	XRCC3	X-ray repair cross complementing 3	protein_coding	AEMK02000452.1	2217696	2229207	110.5	120
ENSSSCG00000002547	0.0273751	6.99185	0.0106862	0.917666	0.999679			protein_coding	AEMK02000452.1	2109641	2250194	2370	2390
ENSSSCG00000002550	-0.248322	5.33917	0.884135	0.347072	0.958136			protein_coding	AEMK02000452.1	2383282	2389269	681.75	862.5
ENSSSCG00000002554	0.725118	5.08367	3.9979	0.0455571	0.347418	PLD4	phospholipase D family member 4	protein_coding	AEMK02000452.1	3137041	3144117	767	489.25
ENSSSCG00000002555	-0.608399	4.73079	3.2446	0.0716593	0.455823	JAG2	jagged 2	protein_coding	AEMK02000452.1	3262095	3276823	387.5	622
ENSSSCG00000002557	-0.0688588	2.11313	0.0234961	0.878174	0.999679	NUDT14	nudix hydrolase 14	protein_coding	AEMK02000452.1	3289306	3296905	76.5	85
ENSSSCG00000002558	-0.387738	4.51884	1.18075	0.277204	0.89442	CEP170B	centrosomal protein 170B	protein_coding	AEMK02000452.1	3108921	3129326	364.5	533.75
ENSSSCG00000002559	-0.00682904	2.76266	0.000264513	0.987024	0.999679	CDCA4	cell division cycle associated 4	protein_coding	AEMK02000452.1	3187971	3188609	122.5	126.75
ENSSSCG00000002620	0.012485	3.10762	0.0012193	0.972145	0.999679	EFHC1	EF-hand domain containing 1	protein_coding	7	46244922	46320258	157.5	160.5
ENSSSCG00000002622	0.0708885	4.07207	0.0535359	0.817021	0.999679	TMEM14A	Transmembrane protein 14A	protein_coding	7	46509772	46517732	316.5	322
ENSSSCG00000002627	-0.647452	5.27855	3.95431	0.0467514	0.352542	GSTA4	glutathione S-transferase A4	protein_coding	7	46635904	46656452	555.5	961
ENSSSCG00000002628	0.113772	3.9525	0.148075	0.700381	0.999679	ICK	intestinal cell kinase	protein_coding	7	46662258	46701044	293.75	286.5
ENSSSCG00000002629	-0.19974	5.42242	0.66029	0.416458	0.999679	FBXO9	F-box only protein 9	protein_coding	7	46723398	46748126	736.75	888.75
ENSSSCG00000002633	-0.221153	3.46794	0.40915	0.522401	0.999679	GAS8	growth arrest specific 8	protein_coding	6	86823	105993	186	228.75
ENSSSCG00000002635	0.702262	4.45421	3.6269	0.0568526	0.394346	SPIRE2	spire type actin nucleation factor 2	protein_coding	6	209018	243609	502.25	333
ENSSSCG00000002637	-0.297641	0.5804	0.314348	0.575025	0.999679			protein_coding	6	112234	118086	23.25	30.5
ENSSSCG00000002639	1.25496	0.231855	3.85925	0.0494724	0.363516	TUBB3	tubulin beta 3 class III	protein_coding	6	168452	178462	28.25	13
ENSSSCG00000002640	-0.151083	5.5942	0.339113	0.560342	0.999679	DEF8	differentially expressed in FDCP 8 homolog	protein_coding	6	143637	167459	839	995.75
ENSSSCG00000002645	0.364297	6.17914	2.37825	0.123036	0.61535	GALNS	N-acetylgalactosamine-6-sulfatase precursor	protein_coding	6	869233	890136	1504.5	1225.25
ENSSSCG00000002646	-0.156464	5.36677	0.389193	0.532724	0.999679	TRAPPC2L	trafficking protein particle complex 2 like	protein_coding	6	863805	869226	718.25	855.25
ENSSSCG00000002648	-0.321307	2.38919	0.420597	0.516639	0.999679	CBFA2T3	CBFA2/RUNX1 translocation partner 3	protein_coding	6	830826	852821	84.75	105
ENSSSCG00000002650	0.176719	4.07767	0.360109	0.548446	0.999679	APRT	adenine phosphoribosyltransferase	protein_coding	6	890903	893277	329	308.75
ENSSSCG00000002651	0.0936761	1.51436	0.0335634	0.854639	0.999679	CDT1	chromatin licensing and DNA replication factor 1	protein_coding	6	893381	897627	52.5	50
ENSSSCG00000002652	-0.069161	5.03636	0.07608	0.782682	0.999679	KLHDC4	kelch domain-containing protein 4	protein_coding	6	1627030	1677130	588.25	643.25
ENSSSCG00000002653	0.779982	0.705403	1.27485	0.258858	0.874243	JPH3	junctophilin 3	protein_coding	6	1678398	1766559	36.25	20.75
ENSSSCG00000002654	-0.383312	4.97416	2.02647	0.15458	0.697832			protein_coding	6	1949254	1995464	500	674.25
ENSSSCG00000002655	0.0205143	6.84357	0.00616936	0.937394	0.999679	MAP1LC3B	microtubule-associated proteins 1A/1B light chain 3B	protein_coding	6	1917493	1941079	2132.25	2208
ENSSSCG00000002656	-0.0773089	5.59875	0.086797	0.768289	0.999679	ZCCHC14	zinc finger CCHC-type containing 14	protein_coding	6	1849979	1918693	867	936
ENSSSCG00000002660	-0.326246	4.04598	1.19689	0.273944	0.890581	MTHFSD	methenyltetrahydrofolate synthetase domain containing	protein_coding	6	2561212	2586607	267.75	351
ENSSSCG00000002662	1.81851	2.46683	10.3528	0.00129277	0.0293215	C16orf74	chromosome 16 open reading frame 74	protein_coding	6	3205946	3210734	157.5	45
ENSSSCG00000002664	0.266584	4.54799	0.853097	0.355678	0.962641	GSE1	Gse1 coiled-coil protein	protein_coding	6	3246730	3349122	473.25	405.5
ENSSSCG00000002666	0.0100738	5.7691	0.00160677	0.968026	0.999679	KIAA0513	KIAA0513	protein_coding	6	3724793	3774979	1007.5	1036.5
ENSSSCG00000002667	0.108692	5.32558	0.197286	0.65692	0.999679	ZDHHC7	zinc finger DHHC-type containing 7	protein_coding	6	3786338	3817952	764.5	738.5
ENSSSCG00000002669	0.348644	7.28643	1.46415	0.226271	0.83153	CRISPLD2	cysteine rich secretory protein LCCL domain containing 2	protein_coding	6	3880718	3944680	3238.25	2639
ENSSSCG00000002670	-0.50804	5.43669	4.24585	0.0393464	0.317642	USP10	ubiquitin specific peptidase 10	protein_coding	6	3977231	4043533	659.5	982
ENSSSCG00000002672	0.125378	3.29364	0.12054	0.72845	0.999679	TLDC1	TBC/LysM-associated domain containing 1	protein_coding	6	4204084	4226849	184.75	180.5
ENSSSCG00000002680	0.055338	3.8671	0.0286999	0.865474	0.999679	TAF1C	TATA-box binding protein associated factor, RNA polymerase I subunit C	protein_coding	6	4451210	4457089	270	268
ENSSSCG00000002681	0.19954	4.79492	0.591523	0.441831	0.999679	HSDL1	hydroxysteroid dehydrogenase like 1	protein_coding	6	4479917	4503474	544.75	500.75
ENSSSCG00000002682	-0.0209487	7.54084	0.00559804	0.940358	0.999679	MBTPS1	membrane bound transcription factor peptidase, site 1	protein_coding	6	4503479	4558615	3405.75	3599.75
ENSSSCG00000002684	0.232814	7.37113	0.549971	0.45833	0.999679	CDH13	cadherin-13 precursor	protein_coding	6	4806014	5684863	3294	2833.5
ENSSSCG00000002688	0.440078	5.2331	2.50396	0.11356	0.593131	PLCG2	phospholipase C gamma 2	protein_coding	6	6433143	6603090	796.75	607.25
ENSSSCG00000002689	-0.220155	5.36028	0.745612	0.387869	0.981293	CMIP	c-Maf inducing protein	protein_coding	6	6654409	6882203	694.5	859.5
ENSSSCG00000002690	0.170732	3.46899	0.202022	0.653094	0.999679	GAN	gigaxonin	protein_coding	6	6931564	6989675	211.25	201.5
ENSSSCG00000002696	-1.97823	0.973502	8.38777	0.00377753	0.0639702	VAT1L	vesicle amine transport 1 like	protein_coding	6	9957503	10120510	13.5	53.25
ENSSSCG00000002697	0.368289	3.80542	1.08447	0.297699	0.916269	NUDT7	nudix hydrolase 7	protein_coding	6	10161960	10173980	290.75	231.25
ENSSSCG00000002701	0.0388477	5.61206	0.0271253	0.869182	0.999679	MON1B	MON1 homolog B, secretory trafficking associated	protein_coding	6	10713713	10725470	914	937
ENSSSCG00000002703	-0.0706087	5.93753	0.0816682	0.775049	0.999679			protein_coding	6	12014285	12057342	1103.25	1218.5
ENSSSCG00000002704	-0.0636989	8.58815	0.0354337	0.85069	0.999679	KARS	lysyl-tRNA synthetase	protein_coding	6	12056567	12077051	6930.75	7826.75
ENSSSCG00000002706	-0.012975	2.03836	0.00083636	0.976928	0.999679	ADAT1	adenosine deaminase, tRNA specific 1	protein_coding	6	12076383	12107992	73.25	80.5
ENSSSCG00000002707	-0.0332371	6.5186	0.0182121	0.89265	0.999679	GABARAPL2	GABA type A receptor associated protein like 2	protein_coding	6	12122057	12132991	1666.25	1799.75
ENSSSCG00000002708	0.101124	3.67643	0.102628	0.748698	0.999679			protein_coding	6	12140687	12164140	241.75	235.25
ENSSSCG00000002709	0.604617	2.40483	1.0344	0.309128	0.92759			protein_coding	6	12166241	12188813	116.5	73.25
ENSSSCG00000002712	-0.911824	2.18363	2.61019	0.106179	0.572364	LDHD	lactate dehydrogenase D	protein_coding	6	12548131	12555648	58	111
ENSSSCG00000002714	-0.39937	3.97097	1.80526	0.179078	0.751038	WDR59	WD repeat domain 59	protein_coding	6	12682184	12771481	247.5	337.5
ENSSSCG00000002715	0.162998	4.32682	0.350043	0.554089	0.999679	RFWD3	ring finger and WD repeat domain 3	protein_coding	6	12952241	12994052	390.5	361
ENSSSCG00000002716	0.427304	3.54658	1.30741	0.252864	0.866065	MLKL	mixed lineage kinase domain like pseudokinase	protein_coding	6	12924904	12948362	244.75	183.5
ENSSSCG00000002719	-0.309065	1.79714	0.485327	0.486019	0.999679	EXOSC6	exosome component 6	protein_coding	6	13296055	13296873	55.75	73.5
ENSSSCG00000002720	4.05182	2.19483	41.5059	1.17514e-10	5.96201e-08			protein_coding	6	13265957	13279997	157.75	10
ENSSSCG00000002722	0.148923	4.39322	0.30001	0.583876	0.999679	DDX19B	DEAD-box helicase 19B	protein_coding	6	13328202	13389884	405.75	387
ENSSSCG00000002723	0.0973196	6.56746	0.135506	0.712791	0.999679			protein_coding	6	13298698	13317903	1804.25	1786.5
ENSSSCG00000002724	-0.0899581	6.06202	0.145782	0.7026	0.999679	PDPR	pyruvate dehydrogenase phosphatase regulatory subunit	protein_coding	6	13187422	13230598	1191.25	1325.25
ENSSSCG00000002729	0.380562	4.56101	1.80384	0.179249	0.751122	VAC14	Vac14, PIKFYVE complex component	protein_coding	6	13683801	13791246	490.5	402.75
ENSSSCG00000002734	-2.14229	2.03948	4.20316	0.0403488	0.322265	MARVELD3	MARVEL domain-containing protein 3 isoform 1	protein_coding	6	14616478	14630798	27	150.25
ENSSSCG00000002737	2.45718	1.03748	8.08512	0.00446302	0.0715462	CHST4	carbohydrate sulfotransferase 4	protein_coding	6	14535888	14546695	61.5	11
ENSSSCG00000002738	-0.161033	2.62341	0.161679	0.687615	0.999679	ZNF23	zinc finger protein 23	protein_coding	6	14463301	14473545	106	125
ENSSSCG00000002739	0.0428519	3.14358	0.0129417	0.909427	0.999679	PHLPP2	PH domain and leucine rich repeat protein phosphatase 2	protein_coding	6	14637938	14715966	163.25	162.75
ENSSSCG00000002740	-0.0252922	6.93699	0.00900964	0.924379	0.999679	AP1G1	adaptor related protein complex 1 gamma 1 subunit	protein_coding	6	14719953	14809756	2245.5	2428
ENSSSCG00000002741	-0.365389	3.45994	1.12541	0.288757	0.909227	ZNF821	zinc finger protein 821	protein_coding	6	14850252	14870622	175	240
ENSSSCG00000002743	-0.0517413	6.96451	0.0346101	0.852415	0.999679			protein_coding	6	14868903	14913143	2257.25	2513.75
ENSSSCG00000002746	-0.756035	2.38302	2.23705	0.134738	0.649996			protein_coding	6	14942933	14955990	70.75	131.25
ENSSSCG00000002748	0.0835899	4.86531	0.112457	0.737364	0.999679			protein_coding	6	14998071	15017174	552.25	543.75
ENSSSCG00000002749	1.75246	4.10798	11.2507	0.000795924	0.0209832		Haptoglobin Haptoglobin alpha chain Haptoglobin beta chain	protein_coding	6	14980382	14989624	489.5	154
ENSSSCG00000002752	0.30882	5.3516	1.48936	0.222316	0.826075	ZFHX3	zinc finger homeobox 3	protein_coding	6	15698298	16023169	832	708
ENSSSCG00000002753	-0.520144	4.4671	2.30863	0.128657	0.632878	NOB1	NIN1/PSMD8 binding protein 1 homolog	protein_coding	6	17233846	17247471	335.25	529.5
ENSSSCG00000002754	-4.33236	6.4105	19.2723	1.1334e-05	0.000686037	NQO1	NAD(P)H dehydrogenase	protein_coding	6	17292770	17302627	148.5	3757.75
ENSSSCG00000002755	-0.183253	6.06917	0.551627	0.457654	0.999679	NFAT5	nuclear factor of activated T cells 5	protein_coding	6	17313413	17434951	1155.25	1366.25
ENSSSCG00000002759	0.0138991	4.82205	0.00308488	0.955707	0.999679			protein_coding	6	17645552	17656489	521.5	543
ENSSSCG00000002762	0.0305511	5.27428	0.0157688	0.900069	0.999679	TERF2	telomeric repeat binding factor 2	protein_coding	6	17605871	17634604	720.75	741.25
ENSSSCG00000002763	-0.197426	5.01669	0.571601	0.449623	0.999679	PRMT7	protein arginine methyltransferase 7	protein_coding	6	28883587	28945912	556.75	681.5
ENSSSCG00000002764	-0.318022	0.822734	0.424743	0.51458	0.999679	SMPD3	sphingomyelin phosphodiesterase 3	protein_coding	6	28936467	29025391	27.5	35.25
ENSSSCG00000002768	-0.472002	1.63342	0.818928	0.365494	0.967968	CENPT	centromere protein T	protein_coding	6	28446687	28456130	46	63.5
ENSSSCG00000002769	0.0848361	5.51758	0.127101	0.721457	0.999679	THAP11	THAP domain-containing protein 11	protein_coding	6	28465204	28467074	867.25	859
ENSSSCG00000002771	-0.0832179	5.78109	0.123026	0.725776	0.999679	EDC4	enhancer of mRNA decapping 4	protein_coding	6	28489422	28501527	980.75	1086
ENSSSCG00000002774	-0.0121962	6.045	0.00240249	0.960907	0.999679	RIPOR1	RHO family interacting cell polarization regulator 1	protein_coding	6	28132115	28183780	1209.25	1252.5
ENSSSCG00000002776	0.260269	6.28402	0.925729	0.335975	0.951708	ATP6V0D1	ATPase H+ transporting V0 subunit d1	protein_coding	6	28089647	28132085	1570.5	1405
ENSSSCG00000002777	-2.4466	4.58356	5.38421	0.0203198	0.204227	HSD11B2	corticosteroid 11-beta-dehydrogenase isozyme 2	protein_coding	6	28083955	28089672	138	942.25
ENSSSCG00000002778	-0.54738	0.450843	1.0829	0.298049	0.916929	ZDHHC1	zinc finger DHHC-type containing 1	protein_coding	6	28050129	28072096	18.75	30.25
ENSSSCG00000002779	0.262514	2.03189	0.247933	0.618534	0.999679	LRRC36	leucine rich repeat containing 36	protein_coding	6	27966398	28038055	77.75	71.25
ENSSSCG00000002782	2.50588	1.24803	15.4211	8.60235e-05	0.00375149	PLEKHG4	pleckstrin homology and RhoGEF domain containing G4	protein_coding	6	27923816	27932035	71.5	12.25
ENSSSCG00000002783	0.213935	2.4105	0.271798	0.602128	0.999679	SLC9A5	solute carrier family 9 member A5	protein_coding	6	27884659	27903090	102.75	91.75
ENSSSCG00000002786	0.124058	3.92697	0.0916796	0.762053	0.999679	ELMO3	engulfment and cell motility 3	protein_coding	6	27841831	27846231	292	300
ENSSSCG00000002787	0.0199665	5.02675	0.00642776	0.936099	0.999679	E2F4	E2F transcription factor 4	protein_coding	6	27832630	27841417	606.25	619.25
ENSSSCG00000002788	-0.400919	2.30653	0.788112	0.374672	0.974786	EXOC3L1	exocyst complex component 3 like 1	protein_coding	6	27827347	27832454	76.75	103.25
ENSSSCG00000002790	0.260637	4.85503	0.966362	0.325589	0.943539			protein_coding	6	27862143	27867227	582	512
ENSSSCG00000002792	0.546119	4.85174	2.58998	0.107541	0.576029	HSF4	heat shock transcription factor 4	protein_coding	6	27809465	27813401	630.25	427.5
ENSSSCG00000002793	0.278327	0.98619	0.404888	0.524576	0.999679			protein_coding	6	27805812	27807788	38	32.25
ENSSSCG00000002795	1.14068	7.43333	12.6526	0.000375051	0.0117186	CDH11	cadherin-11 preproprotein	protein_coding	6	25782756	25933632	4442.25	2039
ENSSSCG00000002799	0.118772	7.55601	0.183217	0.668623	0.999679	CNOT1	CCR4-NOT transcription complex subunit 1	protein_coding	6	20271594	20372920	3607.75	3499.25
ENSSSCG00000002802	0.202743	3.53905	0.37955	0.537844	0.999679	GINS3	DNA replication complex GINS protein PSF3	protein_coding	6	20162537	20171485	227.5	207
ENSSSCG00000002804	0.120019	6.77549	0.220089	0.638972	0.999679	CSNK2A2	casein kinase 2 alpha 2	protein_coding	6	19974666	20016754	2105	2026.5
ENSSSCG00000002805	-0.197637	4.59234	0.499901	0.479544	0.999679	CFAP20	cilia- and flagella-associated protein 20	protein_coding	6	19948918	19969347	413.25	509.5
ENSSSCG00000002806	-1.17764	4.52257	7.8019	0.00521913	0.0799634	MMP15	matrix metallopeptidase 15	protein_coding	6	19890884	19918244	260.75	640
ENSSSCG00000002807	0.303236	2.83245	0.678734	0.410023	0.998551	USB1	U6 snRNA phosphodiesterase	protein_coding	6	19852094	19873076	143	122.25
ENSSSCG00000002808	-0.130381	3.58862	0.156854	0.69207	0.999679	ZNF319	zinc finger protein 319	protein_coding	6	19845193	19851325	209.75	242.5
ENSSSCG00000002812	-0.104304	4.40455	0.155949	0.692914	0.999679	KIFC3	kinesin family member C3	protein_coding	6	19659991	19696081	374.75	418.75
ENSSSCG00000002813	-0.166825	3.6262	0.263274	0.60788	0.999679	KATNB1	katanin regulatory subunit B1	protein_coding	6	19630350	19661010	212.5	253.5
ENSSSCG00000002814	0.293282	2.11791	0.449446	0.502598	0.999679	ADGRG3	adhesion G protein-coupled receptor G3	protein_coding	6	19574585	19601100	86.5	74
ENSSSCG00000002815	-0.458095	6.1575	3.06493	0.0799986	0.488902	ADGRG1	adhesion G-protein coupled receptor G1 precursor	protein_coding	6	19527450	19570893	1106.5	1580.75
ENSSSCG00000002818	-0.12932	4.21579	0.145325	0.703044	0.999679	PLLP	plasmolipin	protein_coding	6	19211772	19241256	329.25	374.75
ENSSSCG00000002819	0.0472405	3.00641	0.0176463	0.89432	0.999679	ARL2BP	ADP ribosylation factor like GTPase 2 binding protein	protein_coding	6	19207008	19215025	149.5	149.25
ENSSSCG00000002820	0.188683	4.64068	0.511551	0.474468	0.999679	RSPRY1	ring finger and SPRY domain containing 1	protein_coding	6	19154419	19204824	490.5	449.5
ENSSSCG00000002822	-0.0190812	7.05807	0.00525961	0.942186	0.999679	AMFR	autocrine motility factor receptor	protein_coding	6	29366819	29413697	2436	2599
ENSSSCG00000002825	-0.0513999	4.02265	0.00322193	0.954735	0.999679		liver carboxylesterase precursor	protein_coding	6	29880961	29913366	275.25	283.25
ENSSSCG00000002828	0.568826	4.94338	2.7696	0.0960703	0.543516	LPCAT2	lysophosphatidylcholine acyltransferase 2	protein_coding	6	29997765	30056713	682.5	468.5
ENSSSCG00000002829	0.764583	10.4529	3.37636	0.0661379	0.434841	MMP2	72 kDa type IV collagenase precursor	protein_coding	6	30058595	30087031	32556	19325
ENSSSCG00000002831	-0.105176	3.46552	0.0769034	0.781539	0.999679	IRX3	iroquois homeobox 3	protein_coding	6	31046345	31051867	194.75	217.25
ENSSSCG00000002835	-2.57523	1.00248	10.6669	0.00109071	0.0259197	TOX3	TOX high mobility group box family member 3	protein_coding	6	32434800	32608693	9.75	70.5
ENSSSCG00000002838	0.121091	5.47891	0.165533	0.684113	0.999679	ZNF423	zinc finger protein 423	protein_coding	6	34929216	35302540	852.25	794.25
ENSSSCG00000002841	0.316428	5.85314	1.65813	0.197856	0.786275	N4BP1	NEDD4 binding protein 1	protein_coding	6	36122035	36188003	1179	982
ENSSSCG00000002844	-0.310832	6.44401	1.47493	0.224569	0.829565			protein_coding	6	36993533	37193600	1440.25	1846.75
ENSSSCG00000002846	-0.127792	5.48178	0.257934	0.611543	0.999679	DNAJA2	DnaJ heat shock protein family (Hsp40) member A2	protein_coding	6	37591569	37692578	787	915.75
ENSSSCG00000002847	-3.73596	4.54729	16.3357	5.30543e-05	0.00251273	GPT2	glutamic--pyruvic transaminase 2	protein_coding	6	37625195	37669628	59.25	999.25
ENSSSCG00000002849	-0.12828	3.68939	0.108199	0.742204	0.999679			protein_coding	6	38029572	38063866	226.25	247.5
ENSSSCG00000002852	0.489477	5.64192	3.45253	0.0631549	0.422849	PLEKHF1	pleckstrin homology and FYVE domain containing 1	protein_coding	6	39786956	39797573	1062.5	791.5
ENSSSCG00000002854	0.0384243	4.09759	0.0178611	0.893683	0.999679	POP4	POP4 homolog, ribonuclease P/MRP subunit	protein_coding	6	39734518	39748257	318.5	324.5
ENSSSCG00000002855	-0.0180102	1.39827	0.00145631	0.969559	0.999679			protein_coding	6	39919624	39933363	46	49.75
ENSSSCG00000002857	-0.971073	1.44028	4.12684	0.0422082	0.33066			protein_coding	6	42608307	42664722	32.5	66.75
ENSSSCG00000002859	0.0733764	5.67295	0.0880553	0.766664	0.999679			protein_coding	6	42392901	42560004	959.25	939.25
ENSSSCG00000002860	-0.171331	5.43761	0.486735	0.485387	0.999679			protein_coding	6	42483648	42491591	750.75	892
ENSSSCG00000002863	-0.128182	4.21149	0.154749	0.694038	0.999679	LRP3	LDL receptor related protein 3	protein_coding	6	42988468	43003256	321.75	361.75
ENSSSCG00000002864	0.841747	5.16222	3.82703	0.0504321	0.367566	SLC7A10	solute carrier family 7 member 10	protein_coding	6	43000014	43017636	843.5	478.25
ENSSSCG00000002865	0.0308734	4.01469	0.011599	0.914235	0.999679	GPATCH1	G-patch domain containing 1	protein_coding	6	42895543	42934548	299.5	308.75
ENSSSCG00000002866	-0.562447	4.44154	2.68079	0.101565	0.559792	CEBPA	CCAAT/enhancer binding protein alpha	protein_coding	6	43084646	43085710	325.5	488.25
ENSSSCG00000002867	0.0994783	5.4553	0.155218	0.693598	0.999679	CEBPG	CCAAT/enhancer binding protein gamma	protein_coding	6	43164933	43175006	832.25	801.5
ENSSSCG00000002868	0.591617	7.2755	2.8586	0.0908866	0.5265	PEPD	peptidase D	protein_coding	6	43177065	43290369	3435.25	2353
ENSSSCG00000002869	0.207968	7.50326	0.584921	0.44439	0.999679	LSM14A	protein LSM14 homolog A	protein_coding	6	43847732	43907127	3590	3258.25
ENSSSCG00000002872	0.025685	6.34913	0.0110488	0.916286	0.999679	KIAA0355	KIAA0355	protein_coding	6	43933712	44032759	1513.25	1542.5
ENSSSCG00000002873	-0.394624	7.48564	1.30178	0.253889	0.867417	GPI	Glucose-6-phosphate isomerase	protein_coding	6	44032623	44069331	2847.25	3850.25
ENSSSCG00000002875	-0.35633	1.50752	0.655178	0.418268	0.999679			protein_coding	6	44074127	44097065	44.5	59.25
ENSSSCG00000002877	0.0543174	4.97309	0.0407235	0.840072	0.999679		zinc finger protein 181	protein_coding	6	44243314	44357540	591.75	594.5
ENSSSCG00000002879	0.0721602	4.89852	0.0693916	0.792225	0.999679	GRAMD1A	GRAM domain containing 1A	protein_coding	6	44576948	44593804	559	547.75
ENSSSCG00000002883	0.1445	0.249981	0.0524988	0.818771	0.999679			protein_coding	6	44942070	44954906	20.5	19
ENSSSCG00000002884	0.229594	3.69815	0.210102	0.646688	0.999679	LSR	lipolysis stimulated lipoprotein receptor	protein_coding	6	44759414	44773283	259.25	250
ENSSSCG00000002885	-0.032185	6.25328	0.0195843	0.888704	0.999679	USF2	upstream transcription factor 2, c-fos interacting	protein_coding	6	44773717	44787282	1389.5	1489.25
ENSSSCG00000002888	-0.0712299	1.23741	0.0240989	0.876634	0.999679	GAPDHS	glyceraldehyde-3-phosphate dehydrogenase, spermatogenic	protein_coding	6	44972131	44978847	40.25	44.5
ENSSSCG00000002893	0.899242	3.9865	4.89293	0.026967	0.244953	CD22	CD22 molecule	protein_coding	6	44814965	44879703	378	215.75
ENSSSCG00000002895	-0.092562	4.35792	0.11665	0.732696	0.999679			protein_coding	6	45146846	45160350	363.25	406.75
ENSSSCG00000002898	0.273385	0.290531	0.334898	0.562789	0.999679		protein lin-37 homolog	protein_coding	6	45175647	45183952	22.5	19.25
ENSSSCG00000002900	-0.193349	1.2284	0.188688	0.664011	0.999679			protein_coding	6	45184684	45195058	38.75	45.75
ENSSSCG00000002904	-0.146996	4.09997	0.246017	0.619894	0.999679	HAUS5	HAUS augmin like complex subunit 5	protein_coding	6	45057547	45071611	297.25	345.25
ENSSSCG00000002905	0.0170133	5.55483	0.00480204	0.944753	0.999679	RBM42	RNA binding motif protein 42	protein_coding	6	45074527	45083228	871.25	916.25
ENSSSCG00000002906	-1.04969	0.789966	4.366	0.036663	0.302492	ETV2	ETS variant 2	protein_coding	6	45087299	45089576	19.5	44
ENSSSCG00000002907	-0.326547	6.21163	1.62698	0.202121	0.79148		cytochrome c oxidase subunit 6B1	protein_coding	6	45091285	45102669	1216	1614.75
ENSSSCG00000002910	-0.0287471	2.03828	0.00474779	0.945066	0.999679	ALKBH6	alkB homolog 6	protein_coding	6	45384260	45390244	73.25	78.75
ENSSSCG00000002916	0.70206	3.75776	3.5673	0.058928	0.404789	APLP1	amyloid beta precursor like protein 1	protein_coding	6	45285234	45296717	309.5	202.75
ENSSSCG00000002917	0.0543517	3.38584	0.0223706	0.881105	0.999679	NFKBID	NFKB inhibitor delta	protein_coding	6	45296039	45306312	193.25	192
ENSSSCG00000002918	-0.24923	0.631755	0.228618	0.63255	0.999679	HCST	Hematopoietic cell signal transducer	protein_coding	6	45289826	45309051	24.75	31
ENSSSCG00000002919	0.81617	5.66595	5.67333	0.0172247	0.181353	TYROBP	TYRO protein tyrosine kinase-binding protein	protein_coding	6	45309201	45312539	1197.25	706.5
ENSSSCG00000002921	0.185471	5.47708	0.423197	0.515346	0.999679			protein_coding	6	45390657	45418856	864.25	796.25
ENSSSCG00000002923	-0.166104	3.22187	0.205501	0.650316	0.999679	WDR62	WD repeat-containing protein 62	protein_coding	6	45418861	45473977	160.25	183.75
ENSSSCG00000002926	-0.0390008	5.23986	0.0256233	0.872824	0.999679	TBCB	tubulin-folding cofactor B	protein_coding	6	45482536	45492627	688	742.5
ENSSSCG00000002930	0.175412	5.4382	0.491615	0.483208	0.999679	ZNF260	zinc finger protein 260	protein_coding	6	45859484	45880709	849	795
ENSSSCG00000002931	0.0479627	3.06603	0.0178927	0.893589	0.999679	ZNF565	zinc finger protein 565	protein_coding	6	45543133	45577294	155	155
ENSSSCG00000002932	-0.0289578	4.79624	0.00923777	0.923431	0.999679	ZNF567	zinc finger protein 567	protein_coding	6	45709662	45737832	503	541
ENSSSCG00000002933	0.00102063	3.25779	7.8957e-06	0.997758	0.999679	ZNF382	zinc finger protein 382	protein_coding	6	45776181	45812338	175.75	186.5
ENSSSCG00000002935	-0.186225	4.87256	0.417253	0.518311	0.999679	ZNF568	zinc finger protein 568	protein_coding	6	46093204	46121776	502.25	599.75
ENSSSCG00000002937	-0.0281309	3.45315	0.00739076	0.931491	0.999679			protein_coding	6	46484117	46530389	198	211
ENSSSCG00000002938	0.264726	3.59128	0.613659	0.433413	0.999679			protein_coding	6	46209122	46229060	240.25	212.25
ENSSSCG00000002950	-0.198716	4.84016	0.486061	0.485689	0.999679	SIPA1L3	signal induced proliferation associated 1 like 3	protein_coding	6	47036380	47137473	489.25	599.25
ENSSSCG00000002952	0.203636	4.24372	0.432601	0.510715	0.999679	YIF1B	protein YIF1B	protein_coding	6	47224561	47238898	371.5	329.75
ENSSSCG00000002953	-0.221378	3.79831	0.359424	0.548826	0.999679			protein_coding	6	47223438	47224226	236.25	304.25
ENSSSCG00000002954	-1.73047	5.83226	6.66052	0.00985722	0.123354	SPINT2	serine peptidase inhibitor, Kunitz type 2	protein_coding	6	47172647	47210568	486.5	1974.25
ENSSSCG00000002955	-0.585038	3.53824	2.64961	0.103575	0.564415	CATSPERG	cation channel sperm associated auxiliary subunit gamma	protein_coding	6	47253308	47283190	169.5	258.5
ENSSSCG00000002957	-0.192725	0.953957	0.187177	0.665277	0.999679	GGN	gametogenetin	protein_coding	6	47297575	47301553	31.5	37
ENSSSCG00000002959	-0.034752	3.00171	0.00902922	0.924297	0.999679	FAM98C	family with sequence similarity 98 member C	protein_coding	6	47315417	47319485	143.25	157.25
ENSSSCG00000002960	0.462998	4.03823	1.57619	0.209311	0.807618	RASGRP4	RAS guanyl releasing protein 4	protein_coding	6	47319465	47333240	346.75	259.25
ENSSSCG00000002962	1.04428	3.64313	5.71927	0.0167797	0.178341	MAP4K1	mitogen-activated protein kinase kinase kinase kinase 1	protein_coding	6	47458633	47474972	310.5	155.25
ENSSSCG00000002963	-0.0485477	7.73995	0.0233758	0.878484	0.999679	EIF3K	eukaryotic translation initiation factor 3 subunit K	protein_coding	6	47463095	47490023	3866.75	4348.75
ENSSSCG00000002965	-0.422501	7.86397	2.07231	0.149994	0.687065	ACTN4	actinin alpha 4	protein_coding	6	47446034	47569609	3664	5178.75
ENSSSCG00000002972	-0.0736507	1.89395	0.0298047	0.862934	0.999679			protein_coding	6	47717680	47728296	64.75	72
ENSSSCG00000002980	2.37104	-0.24986	15.8264	6.9427e-05	0.00314472			protein_coding	14	132240890	132247816	23.25	4.5
ENSSSCG00000002988	-0.0102825	2.77515	0.000689901	0.979045	0.999679			protein_coding	6	48418756	48430858	124.25	134.25
ENSSSCG00000002989	-0.526611	6.91447	3.63116	0.0567074	0.393945	AKT2	RAC-beta serine/threonine-protein kinase	protein_coding	6	48555842	48606167	1817.75	2692.25
ENSSSCG00000002993	-1.94237	2.29341	11.5733	0.00066907	0.0183559	CYP2A19	cytochrome P450 2A19	protein_coding	6	49053993	49064190	36.5	138.25
ENSSSCG00000002995	0.0904657	4.41573	0.113887	0.735762	0.999679	EGLN2	egl-9 family hypoxia inducible factor 2	protein_coding	6	49002301	49009453	403.25	395
ENSSSCG00000002996	-0.170802	5.10919	0.509308	0.475439	0.999679			protein_coding	6	48989080	49010040	597.75	701.5
ENSSSCG00000002998	-0.183131	3.86682	0.359173	0.548966	0.999679	SNRPA	U1 small nuclear ribonucleoprotein A	protein_coding	6	48971868	48982369	250.75	299.5
ENSSSCG00000003000	-0.11065	3.76455	0.103805	0.74731	0.999679	ITPKC	inositol-trisphosphate 3-kinase C	protein_coding	6	48942974	48961783	236	271
ENSSSCG00000003006	-1.88058	2.68369	5.23532	0.0221327	0.216	CYP2B22	cytochrome P450 2B22 precursor	protein_coding	6	49110789	49178413	49.5	181.5
ENSSSCG00000003013	0.344927	3.61091	1.13289	0.28716	0.907112	B9D2	B9 domain containing 2	protein_coding	6	49349710	49358404	249.75	207.5
ENSSSCG00000003015	-0.429901	3.44449	1.2419	0.265106	0.881401	EXOSC5	exosome complex component RRP46	protein_coding	6	49373372	49381732	170.25	250
ENSSSCG00000003016	0.0431502	5.11103	0.0304112	0.86156	0.999679	CCDC97	coiled-coil domain containing 97	protein_coding	6	49318629	49328876	643.75	655.5
ENSSSCG00000003017	0.515929	5.75623	3.91201	0.0479422	0.356853	TGFB1	transforming growth factor beta-1 precursor	protein_coding	6	49330418	49348198	1177.25	841.75
ENSSSCG00000003018	-2.2234	6.24422	10.889	0.000967376	0.0240762	LIPE	lipase E, hormone sensitive type	protein_coding	6	49542875	49560135	499.25	2307.75
ENSSSCG00000003021	-0.25476	5.75975	1.01271	0.314254	0.93273	MEGF8	multiple EGF like domains 8	protein_coding	6	49577411	49618688	904	1116.75
ENSSSCG00000003022	0.396523	1.8818	0.868136	0.351472	0.959486	TMEM145	transmembrane protein 145	protein_coding	6	49619547	49628239	75	59.25
ENSSSCG00000003024	-0.143139	0.741668	0.0884743	0.766126	0.999679	PRR19	proline rich 19	protein_coding	6	49630832	49635831	27.25	30.75
ENSSSCG00000003030	0.235808	5.70639	0.914992	0.338793	0.953682	CIC	capicua transcriptional repressor	protein_coding	6	49638991	49660975	1038.75	911.5
ENSSSCG00000003035	-0.115844	4.85032	0.213531	0.644014	0.999679	GSK3A	glycogen synthase kinase-3 alpha	protein_coding	6	49689638	49703668	508.25	576
ENSSSCG00000003037	-0.077737	3.85848	0.0680554	0.794189	0.999679	ZNF574	zinc finger protein 574	protein_coding	6	49834904	49837595	258.75	284.75
ENSSSCG00000003038	0.0016885	2.96551	2.11204e-05	0.996333	0.999679	GRIK5	glutamate ionotropic receptor kainate type subunit 5	protein_coding	6	49849238	49901079	142.75	151
ENSSSCG00000003042	-0.0290813	9.88493	0.00556545	0.940531	0.999679			protein_coding	6	50001041	50010060	17281.5	19182.5
ENSSSCG00000003046	0.0249398	7.53366	0.00792099	0.929082	0.999679	RABAC1	prenylated Rab acceptor protein 1	protein_coding	6	49933588	49936595	3431.5	3545.5
ENSSSCG00000003054	-0.854438	1.23163	3.19797	0.0737296	0.465048	ZNF575	zinc finger protein 575	protein_coding	6	50397203	50398505	29.5	58
ENSSSCG00000003055	-0.667677	4.41179	3.81668	0.0507448	0.368292	XRCC1	X-ray repair cross complementing 1	protein_coding	6	50403693	50425691	301.75	531
ENSSSCG00000003059	-0.135108	3.80759	0.185655	0.666558	0.999679	ZNF428	zinc finger protein 428	protein_coding	6	50451147	50459786	243.75	286.75
ENSSSCG00000003061	-0.86508	3.5728	4.68356	0.0304526	0.267897	CADM4	cell adhesion molecule 4	protein_coding	6	50461380	50478437	157	299
ENSSSCG00000003063	0.138662	3.53671	0.103525	0.74764	0.999679	PHLDB3	pleckstrin homology like domain family B member 3	protein_coding	6	50346892	50376370	224.25	225.75
ENSSSCG00000003064	0.307798	3.32066	0.715958	0.397473	0.989502	ETHE1	ETHE1, persulfide dioxygenase	protein_coding	6	50375980	50394382	202	173.5
ENSSSCG00000003068	-0.160883	3.50603	0.230232	0.631352	0.999679	SMG9	SMG9, nonsense mediated mRNA decay factor	protein_coding	6	50539350	50569804	196	233.75
ENSSSCG00000003070	-0.0100482	4.38205	0.00137509	0.970419	0.999679			protein_coding	6	50733138	50759459	380.5	398.75
ENSSSCG00000003071	0.0971858	1.78335	0.0507622	0.821742	0.999679	ZNF404	zinc finger protein 404	protein_coding	6	50698321	50721479	63.75	61.5
ENSSSCG00000003072	0.110398	4.38657	0.169978	0.680131	0.999679	ZNF283	zinc finger protein 283	protein_coding	6	50650505	50678027	398.5	389
ENSSSCG00000003076	-0.119474	3.53766	0.131154	0.717238	0.999679			protein_coding	6	50793034	50807344	203.75	232.25
ENSSSCG00000003077	-0.16799	2.52631	0.170653	0.679532	0.999679	ZNF112	zinc finger protein 112	protein_coding	6	50915621	50937422	98.75	117.25
ENSSSCG00000003079	-0.359732	3.44471	1.1099	0.292103	0.912255			protein_coding	6	51161184	51180731	175.5	231
ENSSSCG00000003085	-0.0155492	5.78145	0.00427932	0.947842	0.999679	CLPTM1	CLPTM1, transmembrane protein	protein_coding	6	51413602	51441229	1006.25	1069.75
ENSSSCG00000003088	0.356459	8.89089	0.484912	0.486206	0.999679	APOE	apolipoprotein E precursor	protein_coding	6	51372241	51375617	9966.25	7765
ENSSSCG00000003089	-0.237396	4.47849	0.750715	0.38625	0.980373	TOMM40	mitochondrial import receptor subunit TOM40 homolog	protein_coding	6	51359784	51369910	377.75	462.5
ENSSSCG00000003090	-0.842798	4.88689	5.43149	0.0197767	0.19996	NECTIN2	nectin-2 precursor	protein_coding	6	51317420	51358657	390	779.25
ENSSSCG00000003091	-0.242471	4.56536	0.789773	0.374169	0.974253	IRF2BP1	interferon regulatory factor 2 binding protein 1	protein_coding	6	52197111	52198865	397	496.5
ENSSSCG00000003093	-0.144285	4.90925	0.343132	0.558027	0.999679	SYMPK	symplekin	protein_coding	6	52139540	52180293	524	607.25
ENSSSCG00000003098	-0.0271055	4.93217	0.0113407	0.915191	0.999679	PPP5C	protein phosphatase 5 catalytic subunit	protein_coding	6	52377979	52402047	556	587.75
ENSSSCG00000003100	-0.250103	3.54508	0.559764	0.454355	0.999679	CCDC61	coiled-coil domain containing 61	protein_coding	6	52294535	52318003	194.5	239.25
ENSSSCG00000003101	-1.52753	1.70441	7.76588	0.00532424	0.0810718	HIF3A	hypoxia inducible factor 3 alpha subunit	protein_coding	6	52345102	52373058	29	90
ENSSSCG00000003102	0.0463011	0.0993348	0.00880261	0.92525	0.999679	PNMA8A	PNMA family member 8A	protein_coding	6	52429285	52431115	18	18.75
ENSSSCG00000003103	-0.0441887	3.5029	0.0183753	0.892173	0.999679	FKRP	fukutin related protein	protein_coding	6	52629046	52639215	204	220.25
ENSSSCG00000003104	-0.0699609	6.5826	0.0765961	0.781964	0.999679	STRN4	striatin 4	protein_coding	6	52601938	52627905	1715.25	1878.5
ENSSSCG00000003105	-0.163769	7.27294	0.22504	0.635226	0.999679	SLC1A5	solute carrier family 1 member 5	protein_coding	6	52647438	52661464	2685.25	3022.25
ENSSSCG00000003106	0.341276	5.86606	1.71605	0.190202	0.771432	AP2S1	AP-2 complex subunit sigma isoform 2	protein_coding	6	52693394	52703366	1205.25	994.75
ENSSSCG00000003107	0.0375902	7.05854	0.0206493	0.885738	0.999679	ARHGAP35	Rho GTPase activating protein 35	protein_coding	6	52704367	52841807	2492.75	2531.25
ENSSSCG00000003109	-0.236845	2.68016	0.357403	0.549952	0.999679	TMEM160	transmembrane protein 160	protein_coding	6	52874824	52877190	106.75	133.25
ENSSSCG00000003110	-0.0897682	3.92728	0.082555	0.773864	0.999679	ZC3H4	zinc finger CCCH-type containing 4	protein_coding	6	52897811	52936960	271.25	301.75
ENSSSCG00000003111	-0.0394513	5.78613	0.0262196	0.871365	0.999679	SAE1	SUMO1 activating enzyme subunit 1	protein_coding	6	52957469	53027134	1004.25	1090.75
ENSSSCG00000003112	0.421022	1.81314	0.863362	0.352799	0.959891			protein_coding	6	53038088	53042777	71.75	55.5
ENSSSCG00000003113	-0.414937	0.870669	0.755839	0.384634	0.979036	C5AR2	complement component 5a receptor 2	protein_coding	6	53124496	53125509	27.25	37.5
ENSSSCG00000003114	0.278167	5.17509	1.23319	0.266788	0.88349	DHX34	DExH-box helicase 34	protein_coding	6	53131255	53161369	727	633.5
ENSSSCG00000003115	0.340372	4.21599	1.26699	0.260332	0.874666	MEIS3	Meis homeobox 3	protein_coding	6	53178920	53188339	383	307.75
ENSSSCG00000003120	-0.166265	5.55206	0.461313	0.497011	0.999679	NAPA	alpha-soluble NSF attachment protein	protein_coding	6	53249330	53275306	815.5	971.75
ENSSSCG00000003121	-0.392341	4.07494	1.56626	0.210751	0.810128	KPTN	kaptin, actin binding protein	protein_coding	6	53238629	53245886	267	376.5
ENSSSCG00000003128	0.0714368	3.90114	0.059253	0.807681	0.999679	LIG1	DNA ligase 1	protein_coding	6	53620641	53651685	280.75	278
ENSSSCG00000003129	0.30077	0.959296	0.460997	0.497158	0.999679	ZSWIM9	zinc finger SWIM-type containing 9	protein_coding	6	53661294	53680971	37.25	31.75
ENSSSCG00000003132	0.117635	7.08419	0.193127	0.660327	0.999679	KDELR1	KDEL endoplasmic reticulum protein retention receptor 1	protein_coding	6	53794972	53805655	2594.5	2502.25
ENSSSCG00000003134	-0.307831	4.00817	1.04105	0.307577	0.927374	GRWD1	glutamate rich WD repeat containing 1	protein_coding	6	53849668	53859187	264.25	345.5
ENSSSCG00000003135	-0.926086	0.356837	3.70305	0.054313	0.384459	KCNJ14	potassium voltage-gated channel subfamily J member 14	protein_coding	6	53862393	53866763	15	29.25
ENSSSCG00000003136	0.0724921	5.80008	0.0896805	0.764584	0.999679		cytohesin-2	protein_coding	6	53868409	53878853	1049.5	1061.25
ENSSSCG00000003137	0.77112	5.00788	5.15343	0.0232005	0.222257	PLEKHA4	pleckstrin homology domain containing A4	protein_coding	6	54144020	54170638	740	444
ENSSSCG00000003138	0.176666	3.09969	0.206849	0.649248	0.999679	HSD17B14	hydroxysteroid 17-beta dehydrogenase 14	protein_coding	6	54125407	54143532	167.25	158
ENSSSCG00000003139	-0.448527	5.78035	3.55655	0.0593107	0.406384	BCAT2	branched chain amino acid transaminase 2	protein_coding	6	54107684	54123588	854.25	1225.25
ENSSSCG00000003143	-0.370871	2.75311	0.687054	0.407168	0.996367	MAMSTR	MEF2 activating motif and SAP domain containing transcriptional regulator	protein_coding	6	54052715	54057880	106.75	140.5
ENSSSCG00000003144	0.425788	4.21927	1.92664	0.165126	0.719729	BAX	BCL2 associated X, apoptosis regulator	protein_coding	6	54210654	54229745	392.25	306
ENSSSCG00000003145	0.922478	0.874097	2.41836	0.11992	0.606654	FUT2	Galactoside 2-alpha-L-fucosyltransferase 2	protein_coding	6	54034335	54044730	42.25	22.25
ENSSSCG00000003146	-0.656802	1.27061	1.70036	0.192241	0.774589	NTN5	netrin 5	protein_coding	6	54006887	54013639	32.75	53.25
ENSSSCG00000003147	0.050232	4.05286	0.0277251	0.867757	0.999679	CA11	carbonic anhydrase-related protein 11 precursor	protein_coding	6	53989892	54024826	310	308.25
ENSSSCG00000003148	0.140864	3.16914	0.112578	0.737229	0.999679	DBP	D-box binding PAR bZIP transcription factor	protein_coding	6	53986958	53993020	169.75	161.5
ENSSSCG00000003150	0.328631	7.73645	1.22712	0.267969	0.884578	NUCB1	nucleobindin-1 precursor	protein_coding	6	54180038	54210782	4356.5	3615.5
ENSSSCG00000003152	-0.0116414	5.10241	0.0021995	0.962594	0.999679	RUVBL2	ruvB-like 2	protein_coding	6	54241129	54266893	628.5	672.5
ENSSSCG00000003153	0.75194	7.75479	4.85204	0.0276134	0.249647	FTL	ferritin light chain	protein_coding	6	54231121	54232753	5023.75	3201.75
ENSSSCG00000003154	-0.625378	5.48505	3.08379	0.079076	0.486255	GYS1	glycogen	protein_coding	6	54231329	54250317	653	1007.5
ENSSSCG00000003155	0.209638	5.04076	0.518448	0.471505	0.999679	PPP1R15A	protein phosphatase 1 regulatory subunit 15A	protein_coding	6	54172050	54179043	650.25	579.25
ENSSSCG00000003156	-2.66404	3.91347	15.7403	7.26579e-05	0.00326912	HRC	histidine rich calcium binding protein	protein_coding	6	54337488	54366064	74.75	466.75
ENSSSCG00000003157	0.182454	1.87863	0.161906	0.687407	0.999679	LIN7B	protein lin-7 homolog B	protein_coding	6	54309536	54313138	70.25	65.25
ENSSSCG00000003161	-0.618532	1.89387	1.65646	0.198083	0.786388	PRRG2	proline rich and Gla domain 2	protein_coding	6	54637563	54643738	52.25	87.75
ENSSSCG00000003165	0.0708811	10.1132	0.0324322	0.857082	0.999679	RPS11	40S ribosomal protein S11	protein_coding	6	54577414	54580846	20948	21488.2
ENSSSCG00000003167	0.155094	3.96181	0.255895	0.612954	0.999679	FLT3LG	fms related tyrosine kinase 3 ligand	protein_coding	6	54552624	54563806	298.5	282.25
ENSSSCG00000003168	-0.295738	4.38457	1.14389	0.284832	0.902927	ALDH16A1	aldehyde dehydrogenase 16 family member A1	protein_coding	6	54528848	54548146	344	441
ENSSSCG00000003169	-0.0428992	4.3554	0.0241705	0.876452	0.999679	PIH1D1	PIH1 domain-containing protein 1	protein_coding	6	54522564	54537588	371.75	405
ENSSSCG00000003177	0.122403	2.35869	0.0889276	0.765545	0.999679	BCL2L12	BCL2 like 12	protein_coding	6	54707237	54714132	96.5	91
ENSSSCG00000003178	0.245763	5.1775	0.906694	0.340993	0.953933	IRF3	interferon regulatory factor 3	protein_coding	6	54701672	54707124	718	633
ENSSSCG00000003183	0.00253891	6.05721	9.6872e-05	0.992147	0.999679	RRAS	RAS related	protein_coding	6	54680597	54684719	1219	1257.25
ENSSSCG00000003187	0.296263	8.55824	0.826006	0.36343	0.966876	FCGRT	IgG receptor FcRn large subunit p51 precursor	protein_coding	6	54581133	54600340	7637	6517
ENSSSCG00000003189	-0.350796	6.32028	1.84686	0.174149	0.738968	PRMT1	protein arginine methyltransferase 1	protein_coding	6	54718843	54732570	1297.75	1758.25
ENSSSCG00000003192	0.870899	0.187678	3.17865	0.0746065	0.468826	IL4I1	interleukin 4 induced 1	protein_coding	6	54905574	54945840	24.75	14.25
ENSSSCG00000003193	-0.152152	5.02714	0.343872	0.557603	0.999679	TBC1D17	TBC1 domain family member 17	protein_coding	6	54889949	54906605	565.25	664.75
ENSSSCG00000003194	-0.218258	4.78307	0.636079	0.425134	0.999679	AKT1S1	AKT1 substrate 1	protein_coding	6	54881588	54889952	467	563.5
ENSSSCG00000003195	-0.174551	5.5694	0.520756	0.470519	0.999679	PNKP	polynucleotide kinase 3'-phosphatase	protein_coding	6	54867637	54880807	819.75	959
ENSSSCG00000003196	-0.0334772	4.37177	0.0140457	0.90566	0.999679	PTOV1	prostate tumor overexpressed 1	protein_coding	6	54843141	54873746	374.25	404.5
ENSSSCG00000003197	0.158599	4.21571	0.305993	0.58015	0.999679	MED25	mediator complex subunit 25	protein_coding	6	54834339	54852820	359.5	339.5
ENSSSCG00000003198	-0.170821	3.20311	0.216635	0.641616	0.999679	FUZ	fuzzy planar cell polarity protein	protein_coding	6	54820542	54829923	158.25	192.25
ENSSSCG00000003199	0.0485073	5.89881	0.0395904	0.842284	0.999679	AP2A1	adaptor related protein complex 2 alpha 1 subunit	protein_coding	6	54786699	54823541	1122.5	1136
ENSSSCG00000003201	-0.0476291	3.86418	0.0117281	0.913761	0.999679	ATF5	activating transcription factor 5	protein_coding	6	54945129	54951544	257.5	267.75
ENSSSCG00000003204	0.108917	3.66155	0.115862	0.733567	0.999679	VRK3	vaccinia related kinase 3	protein_coding	6	54973731	55030923	240.75	237.25
ENSSSCG00000003211	0.101993	5.95999	0.180402	0.671028	0.999679	NR1H2	nuclear receptor subfamily 1 group H member 2	protein_coding	6	55238579	55246688	1187	1169.25
ENSSSCG00000003212	0.244783	0.760674	0.249931	0.617124	0.999679	NAPSA	napsin A aspartic peptidase	protein_coding	6	55216719	55230669	32	28.5
ENSSSCG00000003216	0.0184294	3.26751	0.00259268	0.959391	0.999679	POLD1	DNA polymerase delta 1, catalytic subunit	protein_coding	6	55247818	55272166	176.75	179.25
ENSSSCG00000003217	0.0299409	4.08403	0.0108216	0.917148	0.999679	JOSD2	josephin-2	protein_coding	6	55335935	55343551	313.75	322.75
ENSSSCG00000003218	-7.62959	7.26107	30.4475	3.43025e-08	5.08808e-06	MYBPC2	myosin binding protein C, fast type	protein_coding	6	55281803	55310295	28.25	5428.5
ENSSSCG00000003219	0.465294	1.94428	1.10045	0.294168	0.91498	FAM71E1	family with sequence similarity 71 member E1	protein_coding	6	55310729	55316171	80.75	59.25
ENSSSCG00000003222	-0.403299	0.607857	0.686492	0.40736	0.996367	SYT3	synaptotagmin 3	protein_coding	6	55416002	55433288	22.5	31.5
ENSSSCG00000003226	0.261045	1.92608	0.342172	0.558578	0.999679			protein_coding	6	55745861	55778980	74.25	64
ENSSSCG00000003229	-0.385974	5.14821	2.2708	0.131832	0.640558	ETFB	Electron transfer flavoprotein subunit beta	protein_coding	6	58501811	58517647	566.75	784
ENSSSCG00000003231	0.968355	4.61562	5.63338	0.0176216	0.184528	NKG7	protein NKG7	protein_coding	6	58496089	58497827	602.25	316.75
ENSSSCG00000003233	0.00660816	2.50836	0.000277253	0.986715	0.999679	ZNF175	zinc finger protein 175	protein_coding	6	58408877	58417422	103.25	108
ENSSSCG00000003236	0.511322	3.05853	1.18878	0.275576	0.89245			protein_coding	6	58355199	58438570	179.25	127.5
ENSSSCG00000003238	-1.44118	0.0561509	6.35005	0.0117378	0.138736	SPACA6	sperm acrosome associated 6	protein_coding	6	58321914	58331374	9.25	27
ENSSSCG00000003239	0.409227	0.398846	0.455218	0.499867	0.999679	HAS1	hyaluronan synthase 1	protein_coding	6	58307114	58313486	25.5	20.25
ENSSSCG00000003240	-0.27035	2.68192	0.467907	0.493951	0.999679			protein_coding	6	58273003	58283799	105.75	132.5
ENSSSCG00000003241	-0.321539	1.39396	0.521851	0.470053	0.999679	ZNF614	zinc finger protein 614	protein_coding	6	58102159	58134942	41.75	53.75
ENSSSCG00000003243	-0.353965	0.819438	0.628986	0.427728	0.999679			protein_coding	6	58137569	58152660	26.75	35.75
ENSSSCG00000003251	0.587996	2.10087	1.40269	0.236274	0.847649	NLRP12	NLR family pyrin domain containing 12	protein_coding	6	56401763	56425405	94	64.5
ENSSSCG00000003253	-0.141847	7.76064	0.141455	0.706839	0.999679			protein_coding	6	56236316	56278582	3788.25	4236
ENSSSCG00000003256	0.417807	0.412796	0.654122	0.418643	0.999679	PRKCG	protein kinase C gamma	protein_coding	6	56212590	56234011	26.25	20.25
ENSSSCG00000003259	1.13877	0.316779	3.89319	0.0484823	0.359371	OSCAR	osteoclast associated, immunoglobulin-like receptor	protein_coding	6	56022238	56029886	29.25	13.75
ENSSSCG00000003262	-0.114231	3.65862	0.130168	0.718258	0.999679	TFPT	TCF3 fusion partner	protein_coding	6	56011379	56021249	222.25	249
ENSSSCG00000003263	-0.0233447	5.26538	0.00904401	0.924235	0.999679	PRPF31	pre-mRNA processing factor 31	protein_coding	6	55991015	56011441	700.5	756.75
ENSSSCG00000003264	0.0297645	4.82813	0.0140514	0.905641	0.999679	CNOT3	CCR4-NOT transcription complex subunit 3	protein_coding	6	55973869	55991321	527.25	541.25
ENSSSCG00000003265	-0.115731	2.3394	0.0785192	0.779314	0.999679	LENG1	leukocyte receptor cluster member 1	protein_coding	6	55970648	55976736	87	98.75
ENSSSCG00000003267	0.0194854	5.17209	0.00654596	0.935516	0.999679	MBOAT7	membrane bound O-acyltransferase domain containing 7	protein_coding	6	55939532	55955838	666	688
ENSSSCG00000003268	-0.0997453	4.73567	0.151156	0.697433	0.999679	TSEN34	tRNA splicing endonuclease subunit 34	protein_coding	6	55927308	55939493	471.25	537
ENSSSCG00000003269	0.129207	3.18158	0.126013	0.722603	0.999679	LENG9	leukocyte receptor cluster member 9	protein_coding	6	58857800	58860278	172.5	164.75
ENSSSCG00000003271	-0.399466	1.0389	0.665332	0.414684	0.999679	TTYH1	tweety family member 1	protein_coding	6	58871665	58891474	31.25	41.25
ENSSSCG00000003272	0.0999531	0.878737	0.0393808	0.842696	0.999679			protein_coding	6	58803932	58808473	33	32.75
ENSSSCG00000003275	0.805589	-0.0192736	1.93634	0.164067	0.717618			protein_coding	6	58820886	58824369	21	12.25
ENSSSCG00000003278	1.40098	2.66673	2.28217	0.130869	0.637944		leukocyte immunoglobulin-like receptor subfamily B member 3-like isoform 1 precursor	protein_coding	6	59167777	59174470	156.5	59.5
ENSSSCG00000003282	0.381255	0.844296	0.513712	0.473537	0.999679			protein_coding	AEMK02000479.1	29325	37558	35.75	27.75
ENSSSCG00000003288	-0.128232	3.2317	0.129517	0.718933	0.999679	HSPBP1	HSPA (Hsp70) binding protein 1	protein_coding	6	59452686	59464705	164	188.25
ENSSSCG00000003289	-0.420875	2.87723	1.27721	0.258419	0.874221	ISOC2	isochorismatase domain containing 2	protein_coding	6	59602103	59609640	114.25	162.75
ENSSSCG00000003301	0.0930968	5.71493	0.151398	0.697203	0.999679	PPP6R1	protein phosphatase 6 regulatory subunit 1	protein_coding	6	59427901	59440973	999.75	978
ENSSSCG00000003317	-0.0247586	3.50999	0.00536841	0.941592	0.999679	ZNF787	zinc finger protein 787	protein_coding	6	60422391	60446188	205.75	217.75
ENSSSCG00000003322	-0.0539126	2.53368	0.018043	0.893146	0.999679	ZNF582	zinc finger protein 582	protein_coding	6	60721485	60750617	102.75	111.5
ENSSSCG00000003324	0.0564638	2.55942	0.0199059	0.8878	0.999679			protein_coding	6	60784524	60804616	108.25	109
ENSSSCG00000003326	-0.0644979	4.48852	0.0322337	0.857516	0.999679			protein_coding	6	61283952	61307765	402.25	430.5
ENSSSCG00000003329	0.182411	4.7235	0.369382	0.543341	0.999679	ACAP3	ArfGAP with coiled-coil, ankyrin repeat and PH domains 3	protein_coding	6	63575928	63593438	514.25	458.25
ENSSSCG00000003332	0.543988	7.8026	3.3555	0.0669808	0.437515	SDF4	stromal cell derived factor 4	protein_coding	6	63529650	63544788	4871	3524
ENSSSCG00000003334	0.0297845	4.3444	0.012028	0.912669	0.999679	UBE2J2	ubiquitin conjugating enzyme E2 J2	protein_coding	6	63556140	63568014	376.5	389.25
ENSSSCG00000003339	-0.138377	4.59444	0.280166	0.596593	0.999679	INTS11	integrator complex subunit 11	protein_coding	6	63593901	63607921	423.75	492
ENSSSCG00000003341	-0.243147	3.56769	0.478389	0.489153	0.999679	TAS1R3	taste receptor type 1 member 3 precursor	protein_coding	6	63610525	63617831	197.75	253.5
ENSSSCG00000003342	-0.019047	6.07171	0.00497289	0.943781	0.999679	DVL1	dishevelled segment polarity protein 1	protein_coding	6	63618653	63629279	1228.5	1279.25
ENSSSCG00000003343	-0.156795	2.7527	0.156116	0.692758	0.999679			protein_coding	6	63706116	63722384	116.5	134.25
ENSSSCG00000003344	-0.490655	4.60175	2.92158	0.0874024	0.515238	VWA1	von Willebrand factor A domain containing 1	protein_coding	6	63695170	63700287	371.5	539
ENSSSCG00000003348	0.0862137	5.38377	0.117775	0.731461	0.999679			protein_coding	6	63727680	63755198	792.75	793.75
ENSSSCG00000003350	-0.133476	5.53782	0.260689	0.609647	0.999679	MIB2	mindbomb E3 ubiquitin protein ligase 2	protein_coding	6	63789656	63800505	812.5	916.75
ENSSSCG00000003351	0.209578	6.2122	0.656591	0.417766	0.999679	MMP23B	matrix metallopeptidase 23B	protein_coding	6	63801965	63804238	1464.5	1296
ENSSSCG00000003352	-0.0907846	5.23049	0.129918	0.718517	0.999679			protein_coding	6	63805004	63819902	669	734
ENSSSCG00000003353	0.116557	6.12649	0.221378	0.637992	0.999679	SLC35E2B	solute carrier family 35 member E2B	protein_coding	6	63820071	63842177	1336.75	1271.75
ENSSSCG00000003354	-0.220874	7.10675	0.497244	0.480713	0.999679	CCNL2	cyclin L2	protein_coding	6	63657729	63668056	2338.25	2757.5
ENSSSCG00000003360	-0.279413	3.95579	0.856409	0.354745	0.961158	WRAP73	WD repeat-containing protein WRAP73	protein_coding	6	65150694	65167048	256	322
ENSSSCG00000003362	0.113556	4.88454	0.19042	0.662567	0.999679	CEP104	centrosomal protein 104	protein_coding	6	65272108	65310740	562.25	536.25
ENSSSCG00000003366	-1.97525	2.20695	9.89251	0.00165953	0.0353388	CHD5	chromodomain helicase DNA binding protein 5	protein_coding	6	67016987	67087043	34	141.5
ENSSSCG00000003369	0.0316411	5.62064	0.0163795	0.898163	0.999679	ICMT	protein-S-isoprenylcysteine O-methyltransferase	protein_coding	6	67116945	67160510	921.5	934.25
ENSSSCG00000003371	0.662052	4.94682	3.43067	0.0639962	0.426368	GPR153	G protein-coupled receptor 153	protein_coding	6	67138961	67144398	696.25	435.25
ENSSSCG00000003376	-0.145642	4.70081	0.2012	0.653754	0.999679	PLEKHG5	pleckstrin homology and RhoGEF domain containing G5	protein_coding	6	67316819	67365701	455.5	499.75
ENSSSCG00000003377	-0.136651	2.51132	0.109431	0.740793	0.999679	ACOT7	acyl-CoA thioesterase 7	protein_coding	6	67151926	67254153	99	111.25
ENSSSCG00000003379	0.110129	5.22306	0.141386	0.706907	0.999679	KLHL21	kelch like family member 21	protein_coding	6	67420622	67434812	708.25	684
ENSSSCG00000003382	0.521424	1.03246	1.27463	0.2589	0.874243	TAS1R1	taste 1 receptor member 1	protein_coding	6	67397367	67409973	42.5	31.75
ENSSSCG00000003383	-0.139891	3.30912	0.165698	0.683964	0.999679	ZBTB48	zinc finger and BTB domain containing 48	protein_coding	6	67407648	67421216	172.75	202.75
ENSSSCG00000003384	0.0336259	4.59084	0.0163651	0.898207	0.999679	DNAJC11	DnaJ heat shock protein family (Hsp40) member C11	protein_coding	6	67463360	67529930	448.25	460.5
ENSSSCG00000003385	-0.0590748	6.84155	0.0503441	0.822466	0.999679	PARK7	protein DJ-1	protein_coding	6	68628835	68646312	2070	2263
ENSSSCG00000003393	-0.702631	2.63233	2.74633	0.0974781	0.548919	TMEM201	transmembrane protein 201	protein_coding	6	69973397	69998544	85	147.75
ENSSSCG00000003395	0.511188	3.95644	2.40509	0.120942	0.608903	PIK3CD	phosphatidylinositol-4,5-bisphosphate 3-kinase catalytic subunit delta	protein_coding	6	70026373	70098952	335.75	243.5
ENSSSCG00000003396	-0.342326	7.83592	1.21853	0.26965	0.885172	CLSTN1	calsyntenin 1	protein_coding	6	70082968	70114379	3701.75	5048.5
ENSSSCG00000003398	-0.0200474	6.04568	0.00666722	0.934923	0.999679	UBE4B	ubiquitination factor E4B	protein_coding	6	70345801	70462430	1205	1300.5
ENSSSCG00000003399	-1.68058	3.232	7.32707	0.00679239	0.0971225	RBP7	retinoid-binding protein 7	protein_coding	6	70313309	70326455	80.75	259.25
ENSSSCG00000003400	-0.123277	3.40215	0.127359	0.721186	0.999679	NMNAT1	nicotinamide nucleotide adenylyltransferase 1	protein_coding	6	70271406	70307406	184	211
ENSSSCG00000003401	-0.21129	7.32889	0.429511	0.512229	0.999679	KIF1B	kinesin family member 1B	protein_coding	6	70495074	70663463	2742.5	3206.25
ENSSSCG00000003402	-0.144487	5.9783	0.304654	0.580979	0.999679	PGD	phosphogluconate dehydrogenase	protein_coding	6	70675887	70692285	1113	1287.5
ENSSSCG00000003403	0.0436174	2.55197	0.0111959	0.915733	0.999679	CENPS	centromere protein S	protein_coding	6	70701585	70712465	108	108.25
ENSSSCG00000003404	0.0659476	4.73457	0.058771	0.808449	0.999679	DFFA	DNA fragmentation factor subunit alpha	protein_coding	6	70725418	70736269	499.5	512.25
ENSSSCG00000003405	-0.133994	4.08154	0.190782	0.662266	0.999679	PEX14	peroxisomal biogenesis factor 14	protein_coding	6	70737905	70872072	294	346.75
ENSSSCG00000003407	-1.51164	2.64677	7.16567	0.0074312	0.103956	CASZ1	castor zinc finger 1	protein_coding	6	70880373	70995998	59	189.75
ENSSSCG00000003410	-0.163904	3.02923	0.142877	0.705438	0.999679	MASP2	mannan-binding lectin serine protease 2 precursor	protein_coding	6	71224637	71243459	140	157
ENSSSCG00000003412	0.0683717	4.81517	0.0757967	0.783077	0.999679	EXOSC10	exosome component 10	protein_coding	6	71256920	71282493	529.75	528.25
ENSSSCG00000003413	0.00129736	5.90984	3.02479e-05	0.995612	0.999679	MTOR	mechanistic target of rapamycin kinase	protein_coding	6	71285103	71448662	1110	1158.5
ENSSSCG00000003414	0.441844	3.4181	1.0101	0.314879	0.933502	ANGPTL7	angiopoietin-related protein 7 precursor	protein_coding	6	71350986	71358671	223.5	164.5
ENSSSCG00000003419	0.344623	3.58186	1.01097	0.314672	0.933093	MAD2L2	mitotic arrest deficient 2 like 2	protein_coding	6	71773670	71786912	246.75	205.5
ENSSSCG00000003420	0.0934104	4.66574	0.119915	0.729127	0.999679	FBXO6	F-box only protein 6	protein_coding	6	71755359	71774262	484.5	474.5
ENSSSCG00000003421	0.0950057	3.74714	0.0907343	0.763246	0.999679	FBXO44	F-box protein 44	protein_coding	6	71742889	71754814	255	248.5
ENSSSCG00000003428	0.259009	5.63165	1.01883	0.312797	0.930805	MTHFR	methylenetetrahydrofolate reductase	protein_coding	6	71863637	71881832	993.25	858.25
ENSSSCG00000003429	0.412768	4.64827	2.06091	0.15112	0.689828	CLCN6	chloride voltage-gated channel 6	protein_coding	6	71881925	71916023	523.5	403.5
ENSSSCG00000003432	0.175397	5.86821	0.54975	0.45842	0.999679	KIAA2013	KIAA2013	protein_coding	6	71971962	71981775	1140.75	1057.75
ENSSSCG00000003433	0.692958	7.06544	5.92762	0.0149053	0.163438	PLOD1	procollagen-lysine,2-oxoglutarate 5-dioxygenase 1	protein_coding	6	71987933	72019707	3046.75	1932
ENSSSCG00000003434	-0.132804	5.81579	0.307404	0.579278	0.999679	MFN2	mitofusin 2	protein_coding	6	72026525	72058774	989.25	1128.75
ENSSSCG00000003435	0.191845	4.20129	0.445152	0.504646	0.999679	MIIP	migration and invasion-inhibitory protein	protein_coding	6	72064645	72075228	360.5	334
ENSSSCG00000003437	1.3438	0.334058	6.21456	0.0126704	0.145306	TNFRSF8	TNF receptor superfamily member 8	protein_coding	6	72125124	72171235	31	13
ENSSSCG00000003438	0.000305904	6.49176	1.571e-06	0.999	0.999679	VPS13D	vacuolar protein sorting 13 homolog D	protein_coding	6	72256822	72510188	1658.5	1747.75
ENSSSCG00000003439	0.326216	7.07894	1.33126	0.248582	0.862073	DHRS3	dehydrogenase/reductase 3	protein_coding	6	72556234	72599238	2780	2286.75
ENSSSCG00000003451	1.28473	6.45898	11.3663	0.00074787	0.0201895			protein_coding	6	73018916	73049996	2328.5	977.25
ENSSSCG00000003453	0.188092	1.96317	0.194058	0.659561	0.999679			protein_coding	6	73137757	73238288	74.5	68
ENSSSCG00000003455	0.0648327	2.40062	0.0161009	0.899028	0.999679	FHAD1	forkhead associated phosphopeptide binding domain 1	protein_coding	6	74508097	74641450	98.5	103.75
ENSSSCG00000003458	0.424452	7.09488	2.0425	0.152958	0.693371	EFHD2	EF-hand domain family member D2	protein_coding	6	74651797	74668434	2890	2330.25
ENSSSCG00000003460	0.233387	4.36554	0.713999	0.398119	0.989985	CASP9	caspase 9	protein_coding	6	74706334	74730046	409.25	372.25
ENSSSCG00000003461	-0.353487	6.18967	1.90305	0.167738	0.725298	RSC1A1	regulatory solute carrier protein family 1 member 1	protein_coding	6	74809373	74855426	1185.75	1615.25
ENSSSCG00000003464	0.0474418	4.13084	0.0269326	0.869643	0.999679	DNAJC16	DnaJ heat shock protein family (Hsp40) member C16	protein_coding	6	74731466	74771504	327	330.75
ENSSSCG00000003465	-0.871005	4.95962	9.8392	0.00170831	0.0361424	FBLIM1	filamin binding LIM protein 1	protein_coding	6	74931820	74962295	404.5	782.5
ENSSSCG00000003468	0.0647171	6.85919	0.0518308	0.819908	0.999679	PLEKHM2	pleckstrin homology and RUN domain containing M2	protein_coding	6	74864230	74910425	2186.75	2145.5
ENSSSCG00000003470	0.536728	1.64428	0.614066	0.433261	0.999679	FAM131C	family with sequence similarity 131 member C	protein_coding	6	75190959	75213147	67.25	51
ENSSSCG00000003471	0.191987	4.1185	0.357649	0.549815	0.999679	EPHA2	EPH receptor A2	protein_coding	6	75249935	75280107	341.25	310.5
ENSSSCG00000003472	-1.23105	2.81166	4.1377	0.0419381	0.329692	ARHGEF19	Rho guanine nucleotide exchange factor 19	protein_coding	6	75313822	75335270	76.25	211.5
ENSSSCG00000003473	-0.0375885	1.11532	0.00643685	0.936054	0.999679	RSG1	REM2 and RAB like small GTPase 1	protein_coding	6	75345259	75349943	37.5	41.75
ENSSSCG00000003477	0.486263	6.21226	3.25117	0.0713725	0.454702	NECAP2	NECAP endocytosis associated 2	protein_coding	6	75527069	75543245	1599.5	1206.5
ENSSSCG00000003478	0.17071	3.37887	0.22056	0.638614	0.999679			protein_coding	6	75558681	75605794	200.25	183
ENSSSCG00000003479	0.122943	6.68397	0.0992266	0.75276	0.999679	MFAP2	microfibril associated protein 2	protein_coding	6	75606137	75615423	1963.5	1786.75
ENSSSCG00000003485	-0.00343228	6.08962	0.00021299	0.988356	0.999679			protein_coding	6	75988272	76014160	1251.25	1308.75
ENSSSCG00000003486	-0.267165	6.12515	1.06968	0.301018	0.921785	ARHGEF10L	Rho guanine nucleotide exchange factor 10 like	protein_coding	6	76064142	76230107	1165.25	1505.5
ENSSSCG00000003488	0.0653539	7.5932	0.0544624	0.815473	0.999679	UBR4	ubiquitin protein ligase E3 component n-recognin 4	protein_coding	6	77568727	77707930	3633.75	3621.25
ENSSSCG00000003489	0.090273	5.86732	0.144392	0.703954	0.999679	EMC1	ER membrane protein complex subunit 1	protein_coding	6	77721824	77747591	1109	1082.25
ENSSSCG00000003491	0.135162	2.8292	0.10981	0.74036	0.999679	AKR7A2	aflatoxin B1 aldehyde reductase member 2	protein_coding	6	77754173	77761667	134.75	134.25
ENSSSCG00000003492	0.519158	4.3784	2.89741	0.0887219	0.519102	PQLC2	lysosomal amino acid transporter 1 homolog	protein_coding	6	77760752	77778577	449.75	322.5
ENSSSCG00000003493	0.252018	7.10028	0.82002	0.365174	0.967968	CAPZB	F-actin-capping protein subunit beta	protein_coding	6	77780682	77913339	2754.5	2426.75
ENSSSCG00000003505	0.204902	6.58348	0.69388	0.404848	0.995197	DDOST	dolichyl-diphosphooligosaccharide--protein glycosyltransferase 48 kDa subunit precursor	protein_coding	6	78885268	78895853	1893.25	1726.75
ENSSSCG00000003506	-0.168054	6.95263	0.385345	0.534757	0.999679	PINK1	PTEN induced putative kinase 1	protein_coding	6	78863289	78886692	2136.5	2533.25
ENSSSCG00000003508	1.94476	0.470823	12.5047	0.000405939	0.0125386	KIF17	kinesin family member 17	protein_coding	6	78898383	78952925	37.5	10
ENSSSCG00000003511	-0.0159172	6.98116	0.00370317	0.951476	0.999679	HP1BP3	heterochromatin protein 1 binding protein 3	protein_coding	6	78975510	79007994	2313.75	2428
ENSSSCG00000003512	-0.00536404	7.27613	0.000390773	0.984228	0.999679	EIF4G3	eukaryotic translation initiation factor 4 gamma 3	protein_coding	6	79022021	79286820	2869	2961.5
ENSSSCG00000003513	-0.222825	6.49706	0.814232	0.366872	0.968615	ECE1	endothelin converting enzyme 1	protein_coding	6	79410669	79466047	1531.75	1866.5
ENSSSCG00000003514	-0.174285	10.1616	0.181824	0.669811	0.999679	HSPG2	heparan sulfate proteoglycan 2	protein_coding	6	79850757	79921097	19742.5	22662
ENSSSCG00000003520	0.164615	8.32589	0.271479	0.602341	0.999679		Cell division control protein 42 homolog	protein_coding	6	80035048	80090934	6282	5878
ENSSSCG00000003521	2.07557	2.4837	16.0573	6.14557e-05	0.00283116		protein Wnt-4	protein_coding	6	80112277	80139670	167	41
ENSSSCG00000003524	1.28297	9.9928	5.68153	0.0171444	0.180881	C1QA	complement C1q subcomponent subunit A precursor	protein_coding	6	80586183	80591269	26749	11487.8
ENSSSCG00000003527	0.321923	4.46374	0.569081	0.450624	0.999679	EPHB2	EPH receptor B2	protein_coding	6	80649143	80843567	453.25	362.5
ENSSSCG00000003531	0.0788288	5.34158	0.103146	0.748087	0.999679	KDM1A	lysine-specific histone demethylase 1A	protein_coding	6	80903358	80973632	766.75	773.25
ENSSSCG00000003532	-0.0602306	5.94512	0.0637313	0.800693	0.999679	LUZP1	leucine zipper protein 1	protein_coding	6	80973261	81112327	1111.25	1214.25
ENSSSCG00000003539	-2.88551	3.78137	5.60215	0.0179384	0.186831	GRHL3	grainyhead like transcription factor 3	protein_coding	6	82013992	82051066	61.25	560.25
ENSSSCG00000003543	-0.10164	5.59265	0.149559	0.698957	0.999679	NIPAL3	NIPA like domain containing 3	protein_coding	6	82111641	82198909	859.5	995.25
ENSSSCG00000003549	-0.00778212	4.57236	0.00083969	0.976883	0.999679	LDLRAP1	low density lipoprotein receptor adaptor protein 1	protein_coding	6	83030632	83054384	438.25	465
ENSSSCG00000003551	0.966832	3.44991	7.50498	0.00615287	0.0907921	PAQR7	Membrane progestin receptor alpha	protein_coding	6	83318411	83329669	266	141.5
ENSSSCG00000003553	-0.0546198	5.73573	0.0532823	0.817447	0.999679	MTFR1L	mitochondrial fission regulator 1 like	protein_coding	6	83265389	83278009	964.25	1046.75
ENSSSCG00000003554	0.310868	6.30228	1.2214	0.269087	0.885172			protein_coding	6	83246934	83260993	1614.75	1319.5
ENSSSCG00000003555	-0.0544364	8.79296	0.0267598	0.870059	0.999679	HMGN2	Non-histone chromosomal protein HMG-17	protein_coding	6	83856507	83863485	8055.25	8768.5
ENSSSCG00000003558	0.458309	5.29626	2.2314	0.135231	0.650686	RPS6KA1	ribosomal protein S6 kinase alpha-1	protein_coding	6	83905066	83947187	844.25	655.25
ENSSSCG00000003559	-0.0601648	6.76372	0.0556441	0.813518	0.999679	ARID1A	AT-rich interaction domain 1A	protein_coding	6	84049087	84127790	1964.75	2157.25
ENSSSCG00000003561	-2.07369	5.153	7.93116	0.00485906	0.0757949	ZDHHC18	zinc finger DHHC-type containing 18	protein_coding	6	84153717	84189994	250.5	1306.5
ENSSSCG00000003564	0.279047	4.72771	1.12305	0.289263	0.909287	GPATCH3	G-patch domain containing 3	protein_coding	6	84200724	84218773	533.25	466
ENSSSCG00000003566	-0.12071	6.19939	0.246053	0.619868	0.999679	NUDC	nuclear migration protein nudC	protein_coding	6	84237737	84254817	1298	1488
ENSSSCG00000003569	0.0830189	5.23701	0.102362	0.749014	0.999679	SLC9A1	sodium/hydrogen exchanger 1	protein_coding	6	84372648	84426976	714	717.25
ENSSSCG00000003570	-0.0487136	6.1297	0.0421127	0.837405	0.999679	WDTC1	WD and tetratricopeptide repeats protein 1	protein_coding	6	84449047	84538165	1270.25	1377
ENSSSCG00000003572	-1.04223	1.77457	1.43646	0.230713	0.839397	SYTL1	synaptotagmin like 1	protein_coding	6	84564247	84574663	40.25	101.25
ENSSSCG00000003573	-0.342878	3.3546	0.957034	0.327935	0.944033	MAP3K6	mitogen-activated protein kinase kinase kinase 6	protein_coding	6	84570437	84585392	164.75	214
ENSSSCG00000003577	0.197681	7.31506	0.497053	0.480798	0.999679	WASF2	wiskott-Aldrich syndrome protein family member 2	protein_coding	6	84621743	84697426	3118	2817.75
ENSSSCG00000003578	0.574877	5.13314	3.37534	0.0661789	0.434899	FGR	FGR proto-oncogene, Src family tyrosine kinase	protein_coding	6	84809531	84830399	779	535.75
ENSSSCG00000003579	0.240529	5.51197	0.601704	0.437928	0.999679	AHDC1	AT-hook DNA binding motif containing 1	protein_coding	6	84735302	84802272	906.75	776
ENSSSCG00000003580	0.174776	5.81562	0.542465	0.461413	0.999679	EYA3	EYA transcriptional coactivator and phosphatase 3	protein_coding	6	85095413	85185861	1101.75	1028.25
ENSSSCG00000003582	-1.90224	3.78844	7.48672	0.00621558	0.0914101	SMPDL3B	sphingomyelin phosphodiesterase acid like 3B	protein_coding	6	85059871	85088137	107.5	484.75
ENSSSCG00000003583	0.0489336	4.79813	0.0370827	0.847297	0.999679	RPA2	replication protein A 32 kDa subunit	protein_coding	6	85032554	85045930	522	529.75
ENSSSCG00000003584	0.565976	3.6095	2.45786	0.116938	0.599931	THEMIS2	thymocyte selection associated family member 2	protein_coding	6	85010746	85030723	268.75	185.75
ENSSSCG00000003586	-0.296462	6.01784	1.22936	0.267531	0.884431	EPB41	erythrocyte membrane protein band 4.1	protein_coding	6	85842564	86031112	1077.25	1426
ENSSSCG00000003589	-0.112506	6.61861	0.197877	0.65644	0.999679	SRSF4	serine/arginine-rich splicing factor 4	protein_coding	6	85891364	86131721	1735.25	1945
ENSSSCG00000003590	-0.732099	4.4406	5.48708	0.0191575	0.195603	PTPRU	protein tyrosine phosphatase, receptor type U	protein_coding	6	86137754	86228145	301.75	511.25
ENSSSCG00000003591	-0.0178235	6.44825	0.0055838	0.940434	0.999679	PUM1	pumilio RNA binding family member 1	protein_coding	6	87547320	87687460	1598.75	1706.75
ENSSSCG00000003592	0.542608	6.39444	2.58088	0.108162	0.577975	SDC3	syndecan 3	protein_coding	6	87495043	87535845	1846.75	1280
ENSSSCG00000003596	0.132579	4.96662	0.277178	0.598557	0.999679	SNRNP40	small nuclear ribonucleoprotein U5 subunit 40	protein_coding	6	87838892	87879623	603.25	582
ENSSSCG00000003600	-0.37528	6.45947	2.12039	0.145349	0.675595	TINAGL1	tubulointerstitial nephritis antigen like 1	protein_coding	6	88095635	88106088	1402.75	1882
ENSSSCG00000003603	0.380762	9.01924	1.09269	0.295877	0.915997	COL16A1	collagen type XVI alpha 1 chain	protein_coding	6	88177191	88239392	10786.5	8431.25
ENSSSCG00000003604	-1.11106	2.95943	6.52548	0.010634	0.130134	ADGRB2	adhesion G protein-coupled receptor B2	protein_coding	6	88251823	88293468	90.5	196
ENSSSCG00000003608	0.341046	3.169	0.237123	0.626292	0.999679	LCK	tyrosine-protein kinase Lck	protein_coding	6	88719881	88749768	188.75	150
ENSSSCG00000003610	-0.0409801	3.47415	0.0154091	0.90121	0.999679	IQCC	IQ motif containing C	protein_coding	6	88681164	88685499	200	216.75
ENSSSCG00000003612	-0.0173007	5.33339	0.00469196	0.945389	0.999679	EIF3I	eukaryotic translation initiation factor 3 subunit I	protein_coding	6	88695530	88708547	740.5	790.5
ENSSSCG00000003613	0.0683808	6.36528	0.0738242	0.785848	0.999679	HDAC1	histone deacetylase 1	protein_coding	6	88749193	88786905	1562.75	1566.75
ENSSSCG00000003616	0.136654	3.65573	0.139928	0.708352	0.999679	FAM167B	family with sequence similarity 167 member B	protein_coding	6	88715794	88717269	241.25	231.25
ENSSSCG00000003617	0.00173654	6.53449	4.80586e-05	0.994469	0.999679	TXLNA	taxilin alpha	protein_coding	6	88659708	88675369	1717	1759.5
ENSSSCG00000003619	0.118643	2.61531	0.0832524	0.772937	0.999679	AZIN2	antizyme inhibitor 2	protein_coding	6	89346932	89384979	116.25	114.5
ENSSSCG00000003620	-0.0237269	3.13075	0.00416272	0.948557	0.999679	TRIM62	tripartite motif containing 62	protein_coding	6	89404096	89442896	158.5	173.75
ENSSSCG00000003621	-0.0611723	3.03724	0.0284668	0.866016	0.999679	ZSCAN20	zinc finger and SCAN domain containing 20	protein_coding	6	89732664	89754719	146.25	159.75
ENSSSCG00000003622	0.14659	-0.174506	0.0750173	0.784167	0.999679	CSMD2	CUB and Sushi multiple domains 2	protein_coding	6	89784255	90208433	15.25	14
ENSSSCG00000003627	0.0704032	5.60354	0.084594	0.771166	0.999679	ZMYM4	zinc finger MYM-type containing 4	protein_coding	6	91455778	91623818	914	915
ENSSSCG00000003628	0.155409	3.6617	0.201436	0.653564	0.999679	CLSPN	claspin	protein_coding	6	91903714	91941692	245.75	224
ENSSSCG00000003630	0.116563	6.82095	0.199399	0.655206	0.999679	2003-08-01	protein argonaute-3	protein_coding	6	91967494	92212455	2168.75	2108.75
ENSSSCG00000003634	-0.168824	3.32464	0.242003	0.622763	0.999679	ADPRHL2	ADP-ribosylhydrolase like 2	protein_coding	6	92238473	92244514	172.25	204.25
ENSSSCG00000003637	0.124064	6.72481	0.198889	0.655619	0.999679	MAP7D1	MAP7 domain containing 1	protein_coding	6	92298780	92322693	2039	1899
ENSSSCG00000003640	-1.5901	0.268498	9.30214	0.00228886	0.0448404	GRIK3	glutamate ionotropic receptor kainate type subunit 3	protein_coding	6	92886610	93128582	10	31
ENSSSCG00000003642	0.303906	5.32586	1.38013	0.240079	0.852401	INPP5B	inositol polyphosphate-5-phosphatase B	protein_coding	6	93885459	93944384	818.25	679.75
ENSSSCG00000003643	-0.0236096	5.8278	0.0102761	0.919256	0.999679	SF3A3	splicing factor 3a subunit 3	protein_coding	6	93948335	93976158	1039.75	1109
ENSSSCG00000003644	-1.17993	5.44466	4.19483	0.0405473	0.323468	FHL3	four and a half LIM domains protein 3	protein_coding	6	93980635	93988573	492.5	1081.75
ENSSSCG00000003645	0.0719558	5.23251	0.0828714	0.773443	0.999679	UTP11	probable U3 small nucleolar RNA-associated protein 11	protein_coding	6	93993703	94007039	712	705
ENSSSCG00000003648	0.241153	6.57578	0.912392	0.339481	0.953682	RRAGC	C-Myc-binding protein	protein_coding	6	94785910	94814537	1911.75	1682.75
ENSSSCG00000003650	0.698816	0.655397	2.21146	0.136989	0.655003	GJA9	gap junction protein alpha 9	protein_coding	6	94815600	94817147	33.75	22
ENSSSCG00000003651	0.847634	3.76646	5.8881	0.0152436	0.166202	RHBDL2	rhomboid-related protein 2	protein_coding	6	94821350	94864101	322.25	188.25
ENSSSCG00000003652	0.0221355	4.14985	0.00600034	0.938256	0.999679	AKIRIN1	akirin-1	protein_coding	6	94891409	94902700	328.5	338.25
ENSSSCG00000003653	-0.132723	6.27912	0.285514	0.59311	0.999679	NDUFS5	NADH dehydrogenase	protein_coding	6	94912685	94919457	1368.5	1590.75
ENSSSCG00000003654	0.0464819	8.15577	0.0232369	0.878843	0.999679	MACF1	microtubule-actin crosslinking factor 1	protein_coding	6	95150836	95304767	5336.25	5344.5
ENSSSCG00000003655	-0.0954591	4.17608	0.110341	0.739756	0.999679			protein_coding	6	95249346	95253226	320.75	359
ENSSSCG00000003660	-0.354659	6.58066	1.62118	0.202927	0.793254	PABPC4	poly(A) binding protein cytoplasmic 4	protein_coding	6	95379777	95399063	1542	2070
ENSSSCG00000003663	0.330208	3.93753	0.98761	0.320327	0.939543	HPCAL1	Hippocalcin-like protein 1	protein_coding	3	126107415	126111175	312.75	256.25
ENSSSCG00000003664	-0.0807146	5.17949	0.105505	0.745321	0.999679			protein_coding	6	95548663	95583408	650.25	731
ENSSSCG00000003667	-0.257615	4.72807	0.903386	0.341875	0.954314			protein_coding	6	95629628	95683807	444.25	567
ENSSSCG00000003669	2.0212	0.896136	11.2953	0.000777018	0.0206055	MFSD2A	major facilitator superfamily domain containing 2A	protein_coding	6	95738805	95756002	52.75	13.25
ENSSSCG00000003670	0.313454	5.36325	1.58376	0.20822	0.805331	RLF	rearranged L-myc fusion	protein_coding	6	95900086	95994043	838.75	701
ENSSSCG00000003672	0.0506839	7.3088	0.0277123	0.867787	0.999679	CAP1	cyclase associated actin cytoskeleton regulatory protein 1	protein_coding	6	95811553	95840732	2992.75	3121.5
ENSSSCG00000003673	-0.0431134	6.65982	0.0301139	0.862232	0.999679			protein_coding	6	96611861	96734752	1838.5	1952
ENSSSCG00000003679	0.306411	5.44503	1.66992	0.19627	0.78195			protein_coding	6	98462827	98539647	887.5	754.75
ENSSSCG00000003680	-0.107956	6.26269	0.174566	0.676085	0.999679	RALBP1	ralA binding protein 1	protein_coding	6	98550933	98598206	1359	1581.75
ENSSSCG00000003682	0.274497	6.84327	1.04944	0.305636	0.927074	ANKRD12	ankyrin repeat domain 12	protein_coding	6	98696616	98814747	2309.75	1975.5
ENSSSCG00000003684	-0.850845	3.66335	3.67524	0.0552262	0.388656	MTCL1	microtubule crosslinking factor 1	protein_coding	6	99062352	99178054	164.75	338.25
ENSSSCG00000003687	0.608754	6.73791	3.40625	0.0649497	0.431018	EPB41L3	erythrocyte membrane protein band 4.1 like 3	protein_coding	6	101420336	101671173	2368.5	1565.5
ENSSSCG00000003690	-1.40285	1.0318	5.14102	0.0233669	0.223451	DLGAP1	DLG associated protein 1	protein_coding	6	102872116	103199857	19.75	52.25
ENSSSCG00000003691	-0.00710499	9.02375	0.00044496	0.983171	0.999679		myosin regulatory light chain 2 protein isoform 1	protein_coding	6	103388428	103425091	9616.5	10116.2
ENSSSCG00000003693	-3.45322	5.09959	27.3151	1.72854e-07	1.8228e-05	MYOM1	myomesin 1	protein_coding	6	103451352	103597297	104.75	1133.75
ENSSSCG00000003694	0.781588	9.00311	3.46745	0.0625876	0.420302	EMILIN2	elastin microfibril interfacer 2	protein_coding	6	103730621	103786896	11886.2	7097.75
ENSSSCG00000003697	0.0929349	3.09258	0.0434974	0.834791	0.999679	NDC80	NDC80, kinetochore complex component	protein_coding	6	103997590	104055816	161.5	150.5
ENSSSCG00000003699	-1.02337	1.85154	2.18195	0.139637	0.661342	GREB1L	growth regulation by estrogen in breast cancer 1 like	protein_coding	6	106566595	106691127	42.75	94
ENSSSCG00000003700	0.143956	4.9821	0.313734	0.575398	0.999679	ESCO1	establishment of sister chromatid cohesion N-acetyltransferase 1	protein_coding	6	106695847	106789243	611	569.5
ENSSSCG00000003701	0.0911435	5.08029	0.115962	0.733456	0.999679	SNRPD1	small nuclear ribonucleoprotein D1 polypeptide	protein_coding	6	106798252	106811844	645.5	636.75
ENSSSCG00000003702	0.806651	6.41259	7.42871	0.00641913	0.0934686	GATA6	transcription factor GATA-6	protein_coding	6	107282849	107314644	2014.5	1188.75
ENSSSCG00000003705	0.744429	4.35986	6.45202	0.0110826	0.133685	CABLES1	Cdk5 and Abl enzyme substrate 1	protein_coding	6	108115886	108227744	470.25	294.5
ENSSSCG00000003707	0.521496	4.71003	4.18335	0.040823	0.324134	NPC1	Niemann-Pick C1 protein precursor	protein_coding	6	108403129	108450486	570	410.5
ENSSSCG00000003708	-0.00488301	5.0073	0.000289353	0.986428	0.999679	ANKRD29	ankyrin repeat domain 29	protein_coding	6	108459489	108517232	592.5	605.5
ENSSSCG00000003709	0.0739186	6.30097	0.0448144	0.832346	0.999679	LAMA3	laminin subunit alpha 3	protein_coding	6	108548914	108805368	1482.75	1529.25
ENSSSCG00000003710	0.328351	3.20753	0.79236	0.373387	0.972594	TTC39C	tetratricopeptide repeat domain 39C	protein_coding	6	108859796	108968691	186.5	154.5
ENSSSCG00000003711	0.203053	0.518672	0.136439	0.711847	0.999679	CABYR	calcium-binding tyrosine phosphorylation-regulated protein isoform 1	protein_coding	6	108971340	108997297	25.5	24.25
ENSSSCG00000003712	0.0554928	5.8647	0.053403	0.817244	0.999679	OSBPL1A	oxysterol binding protein like 1A	protein_coding	6	108997736	109218508	1090.75	1092
ENSSSCG00000003713	0.0871959	4.85882	0.11219	0.737665	0.999679	IMPACT	impact RWD domain protein	protein_coding	6	109235381	109272792	549.5	552.25
ENSSSCG00000003714	-1.09812	0.440818	5.12216	0.0236222	0.22502	HRH4	histamine H4 receptor	protein_coding	6	109303806	109319479	14.75	32.5
ENSSSCG00000003715	0.584572	5.02692	4.75685	0.0291819	0.260686	ZNF521	zinc finger protein 521	protein_coding	6	109966082	110097878	714	495.5
ENSSSCG00000003716	0.00848558	6.64141	0.00117875	0.972612	0.999679	SS18	protein SSXT	protein_coding	6	110629086	110790517	1846.5	1913.25
ENSSSCG00000003718	0.349801	3.17894	0.775743	0.378446	0.975419	TAF4B	TATA-box binding protein associated factor 4b	protein_coding	6	110855587	110972790	186.75	148.25
ENSSSCG00000003719	0.0155043	2.85248	0.00133374	0.970867	0.999679		BTB/POZ domain-containing protein KCTD1	protein_coding	6	111048709	111147914	132.75	144.75
ENSSSCG00000003721	-0.85214	1.96475	2.10377	0.146936	0.678996	CHST9	carbohydrate sulfotransferase 9	protein_coding	6	111465126	111719893	50.25	101.5
ENSSSCG00000003722	0.909331	5.08718	5.53748	0.0186133	0.191205	CDH2	cadherin 2	protein_coding	6	112396329	112628946	812.25	445.75
ENSSSCG00000003728	0.204018	6.06514	0.761737	0.382786	0.977642	TRAPPC8	trafficking protein particle complex 8	protein_coding	6	115694899	115787035	1322.75	1194
ENSSSCG00000003729	0.133143	6.50557	0.204088	0.651441	0.999679	RNF125	ring finger protein 125	protein_coding	6	115850775	115904569	1761.75	1613.25
ENSSSCG00000003730	0.107835	4.78546	0.164762	0.684809	0.999679	RNF138	ring finger protein 138	protein_coding	6	115905473	115976709	525.5	505
ENSSSCG00000003731	-0.784593	3.66965	3.55857	0.0592389	0.406384	GAREM1	GRB2 associated regulator of MAPK1 subtype 1	protein_coding	6	116100370	116325133	171.75	323.5
ENSSSCG00000003736	-0.158606	1.28321	0.116827	0.732502	0.999679	ASXL3	additional sex combs like 3, transcriptional regulator	protein_coding	6	117366538	117518026	40.5	46.25
ENSSSCG00000003738	-0.220059	6.36761	0.73632	0.390842	0.983701	MAPRE2	microtubule associated protein RP/EB family member 2	protein_coding	6	118817488	118989614	1406	1670.5
ENSSSCG00000003740	-0.0969468	1.27108	0.0466373	0.829022	0.999679	ZSCAN30	zinc finger and SCAN domain containing 30	protein_coding	6	119089820	119116270	41.5	46.25
ENSSSCG00000003741	0.024228	4.41435	0.00807627	0.928392	0.999679			protein_coding	6	119104467	119132976	394.5	410
ENSSSCG00000003743	0.262736	7.70579	0.769428	0.380394	0.976285	GALNT1	polypeptide N-acetylgalactosaminyltransferase 1	protein_coding	6	119357006	119493897	4203.25	3644.25
ENSSSCG00000003744	-1.11905	1.37345	3.4044	0.0650226	0.431267	MOCOS	molybdenum cofactor sulfurase	protein_coding	6	119945076	120018132	28.75	63.75
ENSSSCG00000003747	-0.0957149	2.96101	0.0641452	0.80006	0.999679			protein_coding	6	120794841	121036285	136	154
ENSSSCG00000003749	0.167191	5.24235	0.439959	0.507142	0.999679	PIK3C3	phosphatidylinositol 3-kinase catalytic subunit type 3	protein_coding	6	125890532	126043141	739.25	685.75
ENSSSCG00000003753	1.82491	0.417139	9.13476	0.00250798	0.0484995		PDZK1-interacting protein 1 precursor	protein_coding	6	128637304	128643073	36.25	10.5
ENSSSCG00000003755	2.0703	4.23997	33.8982	5.80734e-09	1.14422e-06	MCOLN2	mucolipin 2	protein_coding	6	128775887	128839053	563.5	138.25
ENSSSCG00000003757	0.118597	4.28293	0.139067	0.70921	0.999679	SSX2IP	SSX family member 2 interacting protein	protein_coding	6	129055518	129113619	373.75	347.25
ENSSSCG00000003760	-0.423231	4.01191	1.47919	0.223901	0.828905	TTLL7	tubulin tyrosine ligase like 7	protein_coding	6	129708370	129868494	252.75	338
ENSSSCG00000003761	-0.523227	6.68079	3.96017	0.0465891	0.351711	ADGRL2	adhesion G protein-coupled receptor L2	protein_coding	6	131727085	132365891	1543.75	2329
ENSSSCG00000003762	-0.0789575	6.27519	0.0939773	0.75918	0.999679	ADGRL4	adhesion G protein-coupled receptor L4	protein_coding	6	134362483	134465839	1389.75	1510
ENSSSCG00000003763	1.3441	6.99691	9.40117	0.00216846	0.0432987	IFI44	interferon-induced protein 44	protein_coding	6	134633961	134650811	3339.25	1376
ENSSSCG00000003766	-0.100022	6.42525	0.121742	0.727153	0.999679	DNAJB4	DnaJ heat shock protein family (Hsp40) member B4	protein_coding	6	135243932	135281370	1533.75	1655
ENSSSCG00000003768	-1.68787	6.00019	16.6161	4.57614e-05	0.0022219			protein_coding	6	135318764	135382821	558.5	1778.75
ENSSSCG00000003770	-0.106214	3.31347	0.0908439	0.763107	0.999679	MIGA1	mitoguardin 1	protein_coding	6	135392521	135513240	175	199.75
ENSSSCG00000003771	-0.172409	6.4207	0.462481	0.496467	0.999679	FUBP1	far upstream element binding protein 1	protein_coding	6	135281521	135318714	1483	1732.75
ENSSSCG00000003772	0.112863	5.94643	0.227222	0.633591	0.999679			protein_coding	6	135606205	135741548	1181	1143
ENSSSCG00000003773	-2.16992	2.53754	10.6735	0.0010868	0.0258723	AK5	adenylate kinase 5	protein_coding	6	135745879	136020581	38.25	165.25
ENSSSCG00000003775	-0.0185405	5.7981	0.00523128	0.942341	0.999679			protein_coding	6	137520340	137534233	1021.5	1077.5
ENSSSCG00000003776	0.254093	6.53867	0.918067	0.337983	0.953416	ACADM	Medium-chain specific acyl-CoA dehydrogenase, mitochondrial	protein_coding	6	137541381	137595108	1872	1610
ENSSSCG00000003779	-0.0909146	2.62297	0.0496635	0.82365	0.999679	TYW3	tRNA wybutosine-synthesizing protein 3 homolog	protein_coding	6	138415156	138435876	109	119.75
ENSSSCG00000003780	-0.213192	4.91306	0.557634	0.455215	0.999679	CRYZ	quinone oxidoreductase	protein_coding	6	138435008	138461045	509.5	620.75
ENSSSCG00000003783	-0.000118423	5.02135	2.11407e-07	0.999633	0.999855	FPGT	fucose-1-phosphate guanylyltransferase	protein_coding	6	138940486	138950366	599.75	628.5
ENSSSCG00000003787	-0.145103	7.20429	0.257329	0.611961	0.999679	ZRANB2	Zinc finger Ran-binding domain-containing protein 2	protein_coding	6	141927468	141947765	2576.75	2963.25
ENSSSCG00000003788	-0.188703	3.37795	0.209278	0.647334	0.999679	PTGER3	prostaglandin E2 receptor EP3 subtype	protein_coding	6	141959397	142159718	178.75	202.5
ENSSSCG00000003789	-0.36353	1.91213	0.626758	0.428547	0.999679	CTH	cystathionine gamma-lyase	protein_coding	6	142454914	142486386	59.25	79.5
ENSSSCG00000003790	0.216453	4.76869	0.667457	0.41394	0.999679	ANKRD13C	ankyrin repeat domain 13C	protein_coding	6	142516120	142618400	539.25	481.25
ENSSSCG00000003791	-0.124305	6.91428	0.187656	0.664874	0.999679	SRSF11	serine/arginine-rich splicing factor 11	protein_coding	6	142623110	142651683	2123.25	2371.25
ENSSSCG00000003792	0.350506	3.33997	1.03427	0.309159	0.92759			protein_coding	6	142668092	142715692	207.25	169.75
ENSSSCG00000003795	-0.198165	6.49668	0.528825	0.467101	0.999679	WLS	wntless Wnt ligand secretion mediator	protein_coding	6	144242634	144532892	1544	1922.5
ENSSSCG00000003797	-2.88444	4.04312	15.7258	7.32177e-05	0.00328336	DIRAS3	GTP-binding protein Di-Ras3	protein_coding	6	144576365	144578816	72.25	499.25
ENSSSCG00000003798	-0.157847	8.52883	0.238613	0.625209	0.999679	SERBP1	SERPINE1 mRNA binding protein 1	protein_coding	6	145186715	145203417	6452	7666.5
ENSSSCG00000003799	0.193555	0.75857	0.0723899	0.787888	0.999679	IL12RB2	interleukin-12 receptor subunit beta-2 precursor	protein_coding	6	145212980	145279893	32	28
ENSSSCG00000003805	0.0611202	4.86551	0.035347	0.85087	0.999679	PDE4B	cAMP-specific 3',5'-cyclic phosphodiesterase 4B isoform 2	protein_coding	6	146166328	146373149	552.25	530.5
ENSSSCG00000003806	0.0881867	7.43269	0.103282	0.747927	0.999679	LEPROT	Leptin receptor gene-related protein	protein_coding	6	146974639	146987306	3288.25	3239
ENSSSCG00000003807	-1.15511	2.81686	4.57141	0.0325098	0.278614	DNAJC6	putative tyrosine-protein phosphatase auxilin	protein_coding	6	146990109	147160915	79.25	203.25
ENSSSCG00000003809	0.0660403	8.33253	0.0466954	0.828917	0.999679	JAK1	tyrosine-protein kinase JAK1	protein_coding	6	147321176	147567187	6083.25	6024.25
ENSSSCG00000003811	0.489414	4.50432	3.09464	0.0785504	0.484364	ROR1	receptor tyrosine kinase like orphan receptor 1	protein_coding	6	148317888	148504732	486.75	358.5
ENSSSCG00000003812	-1.75653	7.05067	15.5865	7.88144e-05	0.00348799	PGM1	phosphoglucomutase-1	protein_coding	6	148851184	148913792	1109.75	3787.25
ENSSSCG00000003814	0.280815	3.76116	0.516368	0.472395	0.999679	EFCAB7	EF-hand calcium binding domain 7	protein_coding	6	148939053	148996669	272.25	222.5
ENSSSCG00000003815	0.35995	3.68704	1.23025	0.267359	0.884431	ALG6	ALG6, alpha-1,3-glucosyltransferase	protein_coding	6	149027978	149113122	266	216.75
ENSSSCG00000003816	0.715391	5.07278	6.95596	0.00835406	0.112091	ATG4C	cysteine protease ATG4C	protein_coding	6	149608220	149691946	776	489.25
ENSSSCG00000003818	-0.0643668	6.01674	0.0705986	0.790467	0.999679	DOCK7	dedicator of cytokinesis 7	protein_coding	6	149747860	149971847	1168.5	1250
ENSSSCG00000003820	0.25615	6.64754	0.905818	0.341226	0.954072	USP1	ubiquitin specific peptidase 1	protein_coding	6	149966194	149986255	2017.25	1721.5
ENSSSCG00000003821	-0.154452	4.03139	0.214083	0.643586	0.999679	KANK4	KN motif and ankyrin repeat domains 4	protein_coding	6	150106762	150185439	283.5	319
ENSSSCG00000003825	-1.52856	4.08726	5.5898	0.0180654	0.187863	CYP2J34	cytochrome P450, family 2, subfamily J, polypeptide 34	protein_coding	6	152321412	152579335	161.25	560
ENSSSCG00000003826	-0.935423	0.816563	1.20865	0.2716	0.887085	HOOK1	hook microtubule tethering protein 1	protein_coding	6	152639441	152709209	21	48.5
ENSSSCG00000003828	-0.111949	3.74541	0.106173	0.744544	0.999679	FGGY	FGGY carbohydrate kinase domain containing	protein_coding	6	152754730	153213125	234.75	274.5
ENSSSCG00000003830	-0.00237981	5.813	8.32402e-05	0.992721	0.999679	MYSM1	Myb like, SWIRM and MPN domains 1	protein_coding	6	153755746	153795535	1030	1058.25
ENSSSCG00000003831	-0.181331	2.98145	0.235827	0.627236	0.999679	OMA1	OMA1 zinc metallopeptidase	protein_coding	6	153882433	153950475	134.5	164.25
ENSSSCG00000003832	-7.6367	6.85455	19.2011	1.17645e-05	0.000705763	TACSTD2	tumor associated calcium signal transducer 2	protein_coding	6	153859482	153861492	20.75	5427.75
ENSSSCG00000003833	-0.448604	1.50875	0.611618	0.434179	0.999679	DAB1	disabled homolog 1	protein_coding	6	154936452	155374399	43	57
ENSSSCG00000003839	-0.457274	9.24787	1.72474	0.189084	0.770344			protein_coding	6	155800840	155894915	9419.5	13594.5
ENSSSCG00000003843	0.0433466	3.38574	0.016145	0.898891	0.999679	PARS2	prolyl-tRNA synthetase 2, mitochondrial	protein_coding	6	157589020	157595418	194.5	195
ENSSSCG00000003844	0.0304363	4.41971	0.0131356	0.908754	0.999679	TTC4	tetratricopeptide repeat domain 4	protein_coding	6	157615712	157651740	397.75	408.25
ENSSSCG00000003848	0.562037	2.27978	1.54241	0.21426	0.816509	LRP8	low-density lipoprotein receptor-related protein 8 precursor	protein_coding	6	158798205	158982381	106	72.25
ENSSSCG00000003849	0.239156	4.91369	0.743471	0.388551	0.981898			protein_coding	6	158988583	158998984	604.5	542.75
ENSSSCG00000003850	-0.0365347	5.25109	0.0215449	0.883304	0.999679	C1orf123	chromosome 1 open reading frame 123	protein_coding	6	159002620	159018999	693.75	752.75
ENSSSCG00000003851	-0.0129753	5.0137	0.00197086	0.96459	0.999679	CPT2	carnitine O-palmitoyltransferase 2, mitochondrial precursor	protein_coding	6	159037831	159061327	590.25	598.75
ENSSSCG00000003854	-0.0548025	5.56032	0.0489836	0.824841	0.999679	ECHDC2	enoyl-CoA hydratase domain containing 2	protein_coding	6	159326115	159350928	848.75	918
ENSSSCG00000003857	-0.22124	5.54319	0.751968	0.385854	0.980373	ZYG11B	zyg-11 family member B, cell cycle regulator	protein_coding	6	159407926	159480648	792.5	954.25
ENSSSCG00000003859	-0.0513423	5.6043	0.0463428	0.829554	0.999679	ZCCHC11	zinc finger CCHC-type containing 11	protein_coding	6	159655629	159792599	882.25	948
ENSSSCG00000003861	0.536817	2.38311	1.40986	0.23508	0.845486	ORC1	origin recognition complex subunit 1	protein_coding	6	159819297	159852307	112	79
ENSSSCG00000003862	-0.134808	4.73824	0.240418	0.623904	0.999679	CC2D1B	coiled-coil and C2 domain containing 1B	protein_coding	6	159854280	159872015	466.75	550.25
ENSSSCG00000003863	0.233817	5.68356	0.958344	0.327605	0.944033	ZFYVE9	zinc finger FYVE-type containing 9	protein_coding	6	159874033	160074556	1021	903.75
ENSSSCG00000003867	0.0563185	5.76232	0.0517512	0.820044	0.999679	TXNDC12	thioredoxin domain containing 12	protein_coding	6	160137018	160168222	1015.75	1028
ENSSSCG00000003868	-0.246344	0.256855	0.242368	0.622501	0.999679			protein_coding	6	160154618	160156219	18.5	23
ENSSSCG00000003870	-0.048382	6.31985	0.0423062	0.837037	0.999679	NRDC	nardilysin convertase	protein_coding	6	160299141	160388763	1448.75	1563
ENSSSCG00000003872	0.407216	7.6343	1.95037	0.162547	0.714677	EPS15	epidermal growth factor receptor pathway substrate 15	protein_coding	6	160653848	160792631	4189.75	3254
ENSSSCG00000003875	-0.505102	4.40072	1.53875	0.214804	0.816971	TTC39A	tetratricopeptide repeat domain 39A	protein_coding	6	160806629	160854489	320.75	517.25
ENSSSCG00000003876	0.0225637	5.17995	0.00685576	0.934011	0.999679	CDKN2C	cyclin dependent kinase inhibitor 2C	protein_coding	6	161160290	161166686	672.5	673.5
ENSSSCG00000003877	0.0200166	5.02767	0.00664176	0.935047	0.999679	FAF1	Fas associated factor 1	protein_coding	6	161166981	161603725	605.75	623.75
ENSSSCG00000003881	0.267165	3.1091	0.553141	0.457037	0.999679	SPATA6	spermatogenesis-associated protein 6	protein_coding	6	163278945	163406410	171.5	147
ENSSSCG00000003885	-0.237726	6.42912	0.661475	0.41604	0.999679	CMPK1	cytidine/uridine monophosphate kinase 1	protein_coding	6	164160916	164197327	1466	1859.75
ENSSSCG00000003888	-0.0126943	2.92008	0.00105294	0.974114	0.999679	STIL	STIL, centriolar assembly protein	protein_coding	6	164197554	164269179	138	141
ENSSSCG00000003894	-5.50154	5.08088	23.4368	1.29084e-06	0.000110277	CYP4B1	cytochrome P450 family 4 subfamily B member 1	protein_coding	6	164715507	164737521	27.25	1498.75
ENSSSCG00000003895	-0.141546	6.45649	0.264138	0.607291	0.999679	EFCAB14	EF-hand calcium binding domain 14	protein_coding	6	164777970	164821369	1538.25	1843
ENSSSCG00000003897	0.324038	4.95277	1.35511	0.244387	0.858378	MOB3C	MOB kinase activator 3C	protein_coding	6	164875651	164884337	631.25	512.75
ENSSSCG00000003898	0.183545	5.06146	0.559932	0.454288	0.999679	MKNK1	MAP kinase-interacting serine/threonine-protein kinase 1	protein_coding	6	164887724	164933523	652.5	597.5
ENSSSCG00000003901	-1.80892	1.67174	11.0226	0.000900101	0.022967	FAAH	fatty-acid amide hydrolase 1	protein_coding	6	165060283	165079767	25.5	89.25
ENSSSCG00000003903	-0.116812	6.43383	0.193693	0.659861	0.999679			protein_coding	6	165123916	165134380	1533	1777.25
ENSSSCG00000003904	0.0172481	4.38666	0.0040968	0.948965	0.999679	LRRC41	leucine rich repeat containing 41	protein_coding	6	165134717	165156429	384.75	397
ENSSSCG00000003905	-0.0840628	3.68146	0.0708305	0.790131	0.999679	RAD54L	DNA repair and recombination protein RAD54-like	protein_coding	6	165153136	165184899	227.75	249.25
ENSSSCG00000003909	-0.688373	3.90259	3.36191	0.0667205	0.436969	PIK3R3	phosphoinositide-3-kinase regulatory subunit 3	protein_coding	6	165268281	165402661	212.75	349
ENSSSCG00000003913	-0.145097	5.29005	0.243299	0.621834	0.999679	MAST2	microtubule associated serine/threonine kinase 2	protein_coding	6	165406932	165458086	684.75	760.5
ENSSSCG00000003914	0.266128	7.47979	0.831876	0.361731	0.9649			protein_coding	6	165824594	165861430	3617	3129.5
ENSSSCG00000003917	0.302505	3.77752	0.911983	0.339589	0.953682	TESK2	testis-specific kinase 2	protein_coding	6	165874180	166002943	278.25	234
ENSSSCG00000003919	0.0351684	3.02641	0.00976402	0.921287	0.999679	MUTYH	mutY DNA glycosylase	protein_coding	6	166003087	166015420	150.5	153.5
ENSSSCG00000003922	-0.143465	4.47437	0.274893	0.600068	0.999679	UROD	uroporphyrinogen decarboxylase	protein_coding	6	166324872	166330666	389.5	455.5
ENSSSCG00000003923	-0.229239	5.20792	0.909787	0.340171	0.953682	HECTD3	HECT domain E3 ubiquitin protein ligase 3	protein_coding	6	166333303	166341762	626.25	761
ENSSSCG00000003926	-0.0446057	2.79165	0.0133117	0.908147	0.999679	BTBD19	BTB domain containing 19	protein_coding	6	166521245	166525906	123	132.75
ENSSSCG00000003928	0.289541	2.61804	0.391608	0.531455	0.999679	PLK3	polo like kinase 3	protein_coding	6	166528464	166533576	122.5	101.75
ENSSSCG00000003930	0.106398	10.9431	0.0615009	0.804139	0.999679			protein_coding	6	166549949	166553274	37656.5	38017.8
ENSSSCG00000003931	0.199749	2.95606	0.207607	0.648649	0.999679	KIF2C	kinesin family member 2C	protein_coding	6	166555820	166577902	151.25	131.25
ENSSSCG00000003940	0.00379163	4.33373	0.000153579	0.990112	0.999679	HYI	hydroxypyruvate isomerase (putative)	protein_coding	6	167809004	167812346	370.25	398.5
ENSSSCG00000003941	-0.0166236	5.29487	0.00375761	0.951121	0.999679	SZT2	SZT2, KICSTOR complex subunit	protein_coding	6	167811612	167861667	715.75	752.5
ENSSSCG00000003943	-0.0255866	4.2784	0.00755194	0.93075	0.999679	MED8	mediator complex subunit 8	protein_coding	6	167861384	167868633	352.75	375.75
ENSSSCG00000003950	-0.466493	5.63196	2.01192	0.156067	0.702552	TIE1	tyrosine kinase with immunoglobulin like and EGF like domains 1	protein_coding	6	167919671	167940579	765.5	1084.25
ENSSSCG00000003964	0.0370453	4.31364	0.0172488	0.895511	0.999679	PPIH	peptidylprolyl isomerase H	protein_coding	6	168742003	168760286	370.5	382.75
ENSSSCG00000003965	-0.393844	1.46135	0.600532	0.438375	0.999679			protein_coding	6	168765541	168870307	42.5	61
ENSSSCG00000003966	0.203099	4.4364	0.555651	0.456018	0.999679			protein_coding	6	168869698	168876826	428.5	388
ENSSSCG00000003971	-0.295998	4.02412	0.824569	0.363848	0.967111	SCMH1	Scm polycomb group protein homolog 1	protein_coding	6	169999741	170189354	269	347.75
ENSSSCG00000003973	0.0511303	2.7646	0.0121625	0.912184	0.999679	CTPS1	CTP synthase 1	protein_coding	6	170201751	170233074	127.5	121.25
ENSSSCG00000003975	-0.798613	2.20985	3.09562	0.0785034	0.484296	KCNQ4	potassium voltage-gated channel subfamily Q member 4	protein_coding	6	170348104	170401519	60.75	106.5
ENSSSCG00000003976	0.101215	5.3875	0.176568	0.674339	0.999679	NFYC	nuclear transcription factor Y subunit gamma	protein_coding	6	170413636	170486275	798.5	777
ENSSSCG00000003979	-0.0773424	2.56324	0.0392358	0.842982	0.999679	ZNF684	zinc finger protein 684	protein_coding	6	170622180	170657024	104.25	113.75
ENSSSCG00000003980	0.107543	4.80508	0.173176	0.677305	0.999679	EXO5	exonuclease 5	protein_coding	6	170651060	170657054	532.25	522
ENSSSCG00000003981	0.0030629	4.78082	0.000143009	0.990459	0.999679	ZFP69B	ZFP69 zinc finger protein B	protein_coding	6	170657358	170701730	505.25	523
ENSSSCG00000003983	0.470299	5.40715	3.42835	0.064086	0.426755	SMAP2	stromal membrane-associated protein 2	protein_coding	6	170714931	170763908	911	676.5
ENSSSCG00000003984	0.0635653	4.69188	0.0565721	0.811998	0.999679	ZNF134	zinc finger protein 134	protein_coding	6	62113704	62121790	487.75	493.75
ENSSSCG00000003989	-0.244076	3.40548	0.51081	0.474788	0.999679			protein_coding	6	62368887	62378218	177.25	216.25
ENSSSCG00000003990	-0.0232211	3.84952	0.00588466	0.938853	0.999679	ZNF671	zinc finger protein 671	protein_coding	6	62496644	62727021	261.5	279.75
ENSSSCG00000003995	0.0177748	4.25338	0.00403315	0.949363	0.999679	ZNF606	zinc finger protein 606	protein_coding	6	62695608	62739701	352.5	361
ENSSSCG00000003998	0.123103	2.99735	0.118135	0.731066	0.999679	ZNF274	zinc finger protein 274	protein_coding	6	62833219	62862906	152	145.5
ENSSSCG00000004002	-0.0510682	8.71996	0.0220912	0.881845	0.999679	RPS5	ribosomal protein S5	protein_coding	6	62967994	62975687	7621.5	8542.5
ENSSSCG00000004004	-0.17716	-0.0509293	0.131362	0.717024	0.999679	ZNF584	zinc finger protein 584	protein_coding	6	62992517	63005494	15	17.5
ENSSSCG00000004008	-0.504015	0.957679	1.25361	0.262863	0.87787	WDR27	WD repeat domain 27	protein_coding	1	578465	719928	28	42
ENSSSCG00000004010	-0.110927	4.5426	0.18007	0.671313	0.999679	ERMARD	ER membrane associated RNA degradation	protein_coding	1	512678	540958	412.25	463.25
ENSSSCG00000004012	1.00839	9.09563	7.44127	0.00637448	0.0930192	THBS2	thrombospondin 2	protein_coding	1	855024	883694	13550	6851
ENSSSCG00000004013	-0.0561462	5.61202	0.0231243	0.879134	0.999679	SMOC2	SPARC related modular calcium binding 2	protein_coding	1	1193167	1332694	886.5	902.75
ENSSSCG00000004018	0.290442	5.93147	1.08545	0.297481	0.916269	AFDN	afadin, adherens junction formation factor	protein_coding	1	1581995	1698532	1240	1045.25
ENSSSCG00000004020	0.386692	5.59258	2.07773	0.149462	0.686243	SFT2D1	vesicle transport protein SFT2A	protein_coding	1	2576729	2593516	1013.75	829.5
ENSSSCG00000004022	-0.27008	4.3194	0.831691	0.361784	0.9649	RPS6KA2	ribosomal protein S6 kinase A2	protein_coding	1	2203606	2522601	332.75	412.5
ENSSSCG00000004023	-0.069517	3.8246	0.0507223	0.821811	0.999679	FGFR1OP	FGFR1 oncogene partner	protein_coding	1	2093330	2120828	251.75	275.25
ENSSSCG00000004024	0.861742	7.31556	6.67371	0.00978452	0.122972			protein_coding	1	2145176	2166287	3772.5	2177
ENSSSCG00000004027	0.612742	3.48549	2.23045	0.135314	0.650686	PDE10A	phosphodiesterase 10A	protein_coding	1	2882387	3386480	247.5	162.5
ENSSSCG00000004029	-0.141247	7.68306	0.219828	0.639171	0.999679	QKI	protein quaking	protein_coding	1	4732578	4883870	3603.25	4037
ENSSSCG00000004032	-0.708788	0.419437	2.1414	0.143371	0.671818	PRKN	E3 ubiquitin-protein ligase parkin	protein_coding	1	5679024	6729846	17.25	30.25
ENSSSCG00000004033	0.157813	3.85422	0.209924	0.646827	0.999679	AGPAT4	1-acyl-sn-glycerol-3-phosphate acyltransferase delta	protein_coding	1	6771661	6883113	276.5	259.5
ENSSSCG00000004037	0.00837705	4.61925	0.000987549	0.97493	0.999679	MAP3K4	mitogen-activated protein kinase kinase kinase 4	protein_coding	1	6891751	7050374	450.25	466.75
ENSSSCG00000004039	-1.05157	4.04637	7.77343	0.00530202	0.0808662	SLC22A3	solute carrier family 22 member 3	protein_coding	1	7108101	7207402	199.75	431.5
ENSSSCG00000004044	0.116362	7.28365	0.183045	0.66877	0.999679	IGF2R	cation-independent mannose-6-phosphate receptor precursor	protein_coding	1	7368103	7472548	2983.5	2888.5
ENSSSCG00000004047	-0.0246307	4.60922	0.00766952	0.930214	0.999679	MRPL18	mitochondrial ribosomal protein L18	protein_coding	1	7579238	7590015	445.5	483.75
ENSSSCG00000004048	-0.0948473	5.22132	0.151228	0.697365	0.999679	TCP1	T-complex protein 1 subunit alpha	protein_coding	1	7590140	7601795	665.25	738.25
ENSSSCG00000004049	-0.551839	3.21684	1.56822	0.210466	0.809727	ACAT2	acetyl-CoA acetyltransferase 2	protein_coding	1	7597333	7612910	138.25	218.5
ENSSSCG00000004050	0.159541	6.47538	0.424005	0.514945	0.999679	WTAP	pre-mRNA-splicing regulator WTAP isoform 1	protein_coding	1	7622547	7651613	1734.25	1633.5
ENSSSCG00000004052	1.36973	8.91861	9.32627	0.00225892	0.0445038	FNDC1	fibronectin type III domain containing 1	protein_coding	1	8007994	8085558	12867.5	4912.5
ENSSSCG00000004053	0.841169	4.33546	5.34588	0.0207713	0.20748	TAGAP	T-cell activation Rho GTPase-activating protein	protein_coding	1	8208084	8218717	478.5	273.25
ENSSSCG00000004055	0.14563	2.17729	0.125874	0.722748	0.999679	RSPH3	radial spoke head 3 homolog	protein_coding	1	8243300	8265639	86	81
ENSSSCG00000004057	-0.956885	1.0991	3.34283	0.0674984	0.439081	SYTL3	synaptotagmin like 3	protein_coding	1	8453508	8536381	26	52.25
ENSSSCG00000004058	1.05955	9.21973	6.20963	0.0127057	0.145587	EZR	ezrin	protein_coding	1	8403355	8452747	15024.8	7558.25
ENSSSCG00000004063	0.373009	4.56252	1.95163	0.162411	0.714677	TMEM242	transmembrane protein 242	protein_coding	1	9667885	9719230	490.5	398
ENSSSCG00000004064	0.057035	5.64678	0.0587014	0.80856	0.999679	ARID1B	AT-rich interaction domain 1B	protein_coding	1	9791634	10227947	941.25	947.25
ENSSSCG00000004065	-0.0447235	3.86503	0.016512	0.897754	0.999679	TIAM2	T cell lymphoma invasion and metastasis 2	protein_coding	1	11648507	11799068	262.25	272.5
ENSSSCG00000004070	0.179973	5.94816	0.585451	0.444184	0.999679	SCAF8	SR-related CTD associated factor 8	protein_coding	1	11929991	12146676	1210.75	1113.5
ENSSSCG00000004071	-0.354809	3.53054	0.966088	0.325658	0.943539			protein_coding	1	12297377	12395687	183.25	247
ENSSSCG00000004072	0.857034	1.3246	2.18833	0.13906	0.659997			protein_coding	1	12528708	12597745	57.5	33.25
ENSSSCG00000004074	1.00948	0.664029	0.968582	0.325034	0.943453	OPRM1	mu-type opioid receptor	protein_coding	1	12634564	12702992	35.5	19
ENSSSCG00000004075	1.11397	1.17658	4.22909	0.0397368	0.319209	RGS17	regulator of G protein signaling 17	protein_coding	1	13340248	13442039	54	25.5
ENSSSCG00000004076	0.00698208	3.49736	0.000435	0.98336	0.999679	MTRF1L	peptide chain release factor 1-like, mitochondrial	protein_coding	1	13446492	13458290	206.75	213
ENSSSCG00000004077	-0.0520302	2.53915	0.0146097	0.903794	0.999679	FBXO5	F-box protein 5	protein_coding	1	13466914	13482333	104.25	109
ENSSSCG00000004081	0.786629	3.30633	4.38841	0.0361839	0.299937			protein_coding	1	13715672	14042954	228.25	135.75
ENSSSCG00000004082	-0.249704	5.87198	1.06673	0.301686	0.922954			protein_coding	1	14151446	14201703	981.25	1219
ENSSSCG00000004087	0.439349	4.32804	2.07219	0.150006	0.687065	CCDC170	coiled-coil domain containing 170	protein_coding	1	14495571	14751051	425.25	338.25
ENSSSCG00000004088	0.238542	4.07763	0.674234	0.411579	0.999679	ARMT1	protein-glutamate O-methyltransferase	protein_coding	1	14776607	14795458	336.5	297.5
ENSSSCG00000004089	-0.0491178	3.34419	0.0198592	0.887931	0.999679	RMND1	required for meiotic nuclear division 1 homolog	protein_coding	1	14794909	14851848	182.75	201
ENSSSCG00000004090	0.263924	3.48278	0.615402	0.432761	0.999679	ZBTB2	zinc finger and BTB domain containing 2	protein_coding	1	14865919	14897541	223	190.5
ENSSSCG00000004092	-0.0444956	4.66277	0.0222667	0.88138	0.999679	MTHFD1L	methylenetetrahydrofolate dehydrogenase (NADP+ dependent) 1 like	protein_coding	1	15148470	15329787	456.5	503.5
ENSSSCG00000004094	-6.03903	1.05393	28.3943	9.89555e-08	1.15147e-05	PPP1R14C	protein phosphatase 1 regulatory inhibitor subunit 14C	protein_coding	1	15867840	15949956	1	68.5
ENSSSCG00000004101	-0.829552	4.91609	2.61048	0.106159	0.572364	LRP11	LDL receptor related protein 11	protein_coding	1	16138873	16198970	403.25	834.5
ENSSSCG00000004103	-0.0258208	6.06082	0.0116468	0.914059	0.999679	PCMT1	protein-L-isoaspartate(D-aspartate) O-methyltransferase	protein_coding	1	16198234	16249698	1222	1279
ENSSSCG00000004104	0.293346	4.93938	1.39578	0.237432	0.848743	KATNA1	katanin catalytic subunit A1	protein_coding	1	16330847	16360800	620	529.25
ENSSSCG00000004105	0.288475	3.8284	0.856121	0.354827	0.961158	NUP43	nucleoporin 43	protein_coding	1	16249612	16267634	286.25	243.25
ENSSSCG00000004106	0.10604	5.90155	0.191822	0.661405	0.999679	LATS1	large tumor suppressor kinase 1	protein_coding	1	16274843	16321581	1139.25	1093.75
ENSSSCG00000004109	1.62382	1.6965	9.55995	0.00198869	0.0403119	ZC3H12D	zinc finger CCCH-type containing 12D	protein_coding	1	16463708	16501366	89	30
ENSSSCG00000004110	0.1958	6.48727	0.630991	0.426992	0.999679	TAB2	TGF-beta activated kinase 1/MAP3K7 binding protein 2	protein_coding	1	16532938	16611369	1765	1597.75
ENSSSCG00000004113	0.123367	4.68092	0.229539	0.631866	0.999679	STXBP5	syntaxin binding protein 5	protein_coding	1	18344457	18513239	490.75	469.75
ENSSSCG00000004114	0.77413	5.79122	8.84941	0.00293183	0.0535506	RAB32	ras-related protein Rab-32	protein_coding	1	18867820	19097892	1289.25	769.5
ENSSSCG00000004120	0.0247633	4.99078	0.0104306	0.918653	0.999679	SHPRH	SNF2 histone linker PHD RING helicase	protein_coding	1	19612823	19695273	590.5	604
ENSSSCG00000004121	0.0174018	6.00484	0.00514038	0.942843	0.999679	FBXO30	F-box protein 30	protein_coding	1	19755720	20024398	1189.5	1220.5
ENSSSCG00000004123	-0.162252	8.24973	0.257777	0.611651	0.999679	UTRN	utrophin	protein_coding	1	20511240	21043642	5293	6100.5
ENSSSCG00000004125	0.351235	3.41093	0.767405	0.381021	0.976285	STX11	syntaxin 11	protein_coding	1	21127560	21159691	221.25	181.75
ENSSSCG00000004127	-0.0383211	5.03063	0.0145852	0.903874	0.999679	PLAGL1	Zinc finger protein PLAGL1	protein_coding	1	21303994	21371067	588	610.5
ENSSSCG00000004130	0.016844	3.91561	0.00293701	0.95678	0.999679			protein_coding	1	21414546	21430218	280.25	284.75
ENSSSCG00000004132	-0.118897	7.09633	0.187075	0.665363	0.999679	PHACTR2	phosphatase and actin regulator 2	protein_coding	1	21441741	21722922	2411.25	2700
ENSSSCG00000004133	0.23615	7.10745	0.653497	0.418865	0.999679	FUCA2	alpha-L-fucosidase 2	protein_coding	1	21742272	21763519	2728	2502.5
ENSSSCG00000004134	-0.218565	4.99683	0.621562	0.430467	0.999679	PEX3	peroxisomal biogenesis factor 3	protein_coding	1	21750392	21802148	547	660.25
ENSSSCG00000004136	-0.603106	5.18545	4.04009	0.0444314	0.341911	AIG1	androgen induced 1	protein_coding	1	21913240	22239422	527.25	826.25
ENSSSCG00000004138	0.328672	6.31208	1.4276	0.232156	0.842377	HIVEP2	human immunodeficiency virus type I enhancer binding protein 2	protein_coding	1	22241307	22436439	1622	1320.5
ENSSSCG00000004139	0.00611192	5.77668	0.000429276	0.98347	0.999679	ADGRG6	adhesion G protein-coupled receptor G6	protein_coding	1	22662015	22801909	1017	1023
ENSSSCG00000004140	0.168522	5.72064	0.468158	0.493836	0.999679	VTA1	vesicle trafficking 1	protein_coding	1	22861450	22923980	1030.25	971.5
ENSSSCG00000004142	0.076336	6.14513	0.0845683	0.771199	0.999679	CITED2	Cbp/p300 interacting transactivator with Glu/Asp rich carboxy-terminal domain 2	protein_coding	1	25155664	25162193	1341	1333
ENSSSCG00000004143	-2.44904	4.11582	11.3462	0.000756027	0.0202704	TXLNB	taxilin beta	protein_coding	1	25228333	25285301	97	522.75
ENSSSCG00000004144	0.0757588	4.50849	0.0776717	0.780478	0.999679	HECA	hdc homolog, cell cycle regulator	protein_coding	1	25319883	25330784	426.75	427.5
ENSSSCG00000004145	0.319329	4.1781	0.657573	0.417418	0.999679			protein_coding	1	25431344	25447727	370.75	331
ENSSSCG00000004146	0.0128791	5.0915	0.00260697	0.959279	0.999679	REPS1	RALBP1 associated Eps domain containing 1	protein_coding	1	25480923	25565277	629.5	660.25
ENSSSCG00000004148	0.271214	4.56377	0.863833	0.352668	0.959891	CCDC28A	coiled-coil domain-containing protein 28A	protein_coding	1	25645195	25663547	476.75	424
ENSSSCG00000004149	-0.0960755	5.23083	0.0972356	0.755173	0.999679	NHSL1	NHS like 1	protein_coding	1	25736370	25988645	660.25	727
ENSSSCG00000004150	-1.21076	4.87163	6.67663	0.00976849	0.122885			protein_coding	1	26002628	26011454	325	870
ENSSSCG00000004151	0.283257	0.784862	0.367093	0.544593	0.999679			protein_coding	1	26043665	26044123	33	29
ENSSSCG00000004154	0.0253349	4.41867	0.00742878	0.931315	0.999679	TNFAIP3	tumor necrosis factor alpha-induced protein 3	protein_coding	1	26473935	26489776	396.75	401
ENSSSCG00000004156	0.189712	6.92818	0.551116	0.457862	0.999679	IFNGR1	interferon gamma receptor 1 precursor	protein_coding	1	27036892	27061093	2396.25	2191.75
ENSSSCG00000004157	-0.489472	1.88271	0.376145	0.539674	0.999679	IL20RA	interleukin 20 receptor subunit alpha	protein_coding	1	27137492	27173997	54.75	93.75
ENSSSCG00000004160	-0.439852	3.69386	1.586	0.207899	0.804817	PEX7	peroxisomal biogenesis factor 7	protein_coding	1	27257378	27383058	202.5	296.5
ENSSSCG00000004163	-0.0332375	7.78757	0.0127007	0.91027	0.999679	BCLAF1	bcl-2-associated transcription factor 1	protein_coding	1	27872183	27919899	4041.5	4330.25
ENSSSCG00000004164	0.369802	1.65532	0.458076	0.498524	0.999679	MTFR2	mitochondrial fission regulator 2	protein_coding	1	27908782	27927480	64	48.75
ENSSSCG00000004165	0.308657	5.4466	1.37241	0.241398	0.854101	PDE7B	phosphodiesterase 7B	protein_coding	1	27958268	28302666	890.75	752
ENSSSCG00000004166	-0.0199159	4.51215	0.00561729	0.940256	0.999679	AHI1	Abelson helper integration site 1	protein_coding	1	28566397	28762381	416.75	439.5
ENSSSCG00000004167	-1.2859	-0.223103	5.86041	0.0154852	0.168172	MYB	MYB proto-oncogene, transcription factor	protein_coding	1	28818193	28857311	8	21
ENSSSCG00000004169	0.125032	6.02642	0.282923	0.594792	0.999679	HBS1L	HBS1 like translational GTPase	protein_coding	1	28968844	29055581	1256.25	1204.25
ENSSSCG00000004170	-0.0378661	1.43668	0.00728821	0.931966	0.999679			pseudogene	1	29107977	29108754	47.75	50.75
ENSSSCG00000004172	0.488612	4.36842	2.26349	0.132456	0.643307	SLC2A12	solute carrier family 2 member 12	protein_coding	1	29835667	29901993	436.25	335
ENSSSCG00000004177	0.0356394	10.5164	0.00780926	0.929583	0.999679	RPS12	40S ribosomal protein S12	protein_coding	1	30920161	30923430	27272	28759.5
ENSSSCG00000004178	0.142226	4.55199	0.306303	0.579958	0.999679	SLC18B1	solute carrier family 18 member B1	protein_coding	1	30923524	30957745	452.75	426.25
ENSSSCG00000004179	1.79482	4.42058	15.1893	9.72517e-05	0.00407672	VNN2	vanin 2	protein_coding	1	30962712	30970544	606.25	173.5
ENSSSCG00000004190	0.167228	6.3614	0.394296	0.53005	0.999679	STX7	syntaxin 7	protein_coding	1	31184925	31237640	1599	1545.5
ENSSSCG00000004191	-2.94387	3.29604	12.3965	0.000430136	0.0129309	MOXD1	monooxygenase DBH like 1	protein_coding	1	31282506	31366108	41	390.25
ENSSSCG00000004192	-0.833423	8.32987	2.2999	0.129382	0.634594	CTGF	connective tissue growth factor	protein_coding	1	31673798	31680169	4258.75	7233.5
ENSSSCG00000004193	0.502412	7.97557	2.30688	0.128802	0.633128	ENPP1	ectonucleotide pyrophosphatase/phosphodiesterase 1	protein_coding	1	31722508	31797460	5461.25	3864.25
ENSSSCG00000004196	-0.187518	5.70872	0.62354	0.429735	0.999679	MED23	mediator complex subunit 23	protein_coding	1	31960024	32001581	903	1076.5
ENSSSCG00000004199	-0.366753	8.26828	1.45772	0.227293	0.833131	EPB41L2	erythrocyte membrane protein band 4.1 like 2	protein_coding	1	32417499	32630639	4970	6644.5
ENSSSCG00000004201	1.01611	1.21022	3.37241	0.0662967	0.43525	TMEM200A	transmembrane protein 200A	protein_coding	1	32963628	32965103	55.25	28.5
ENSSSCG00000004202	0.409942	0.832954	0.344642	0.557162	0.999679	SAMD3	sterile alpha motif domain containing 3	protein_coding	1	33146524	33196046	36.25	27.5
ENSSSCG00000004203	0.00896608	4.71022	0.00121129	0.972236	0.999679	L3MBTL3	L3MBTL3, histone methyl-lysine binding protein	protein_coding	1	33195395	33319720	483.5	506.5
ENSSSCG00000004205	0.392636	6.97699	1.94883	0.162713	0.714709	ARHGAP18	Rho GTPase activating protein 18	protein_coding	1	33527735	33717965	2655.5	2053.5
ENSSSCG00000004207	-0.825663	7.47476	4.55815	0.0327624	0.280245			protein_coding	1	33744019	33853718	2330.5	4245
ENSSSCG00000004209	0.214562	6.77362	0.664537	0.414963	0.999679	PTPRK	protein tyrosine phosphatase, receptor type K	protein_coding	1	34692715	35258701	2174	1989.25
ENSSSCG00000004215	-1.17201	2.89391	6.82964	0.00896571	0.11704	KIAA0408	KIAA0408	protein_coding	1	35756782	35778966	81.75	201.25
ENSSSCG00000004216	-0.564697	5.39958	3.74843	0.052857	0.378696	ECHDC1	ethylmalonyl-CoA decarboxylase 1	protein_coding	1	35852494	35911541	629	981.25
ENSSSCG00000004217	0.138378	2.61132	0.118359	0.730821	0.999679	RNF146	ring finger protein 146	protein_coding	1	35909583	35927003	115.75	110.25
ENSSSCG00000004218	0.770035	5.74388	3.77887	0.0519038	0.374411	RSPO3	R-spondin-3 precursor	protein_coding	1	35984950	36066958	1228.75	741.75
ENSSSCG00000004220	0.0821006	3.33871	0.0520875	0.81947	0.999679	TRMT11	tRNA methyltransferase 11 homolog	protein_coding	1	36932458	37002371	191.25	185
ENSSSCG00000004221	-0.179209	4.10487	0.300519	0.583557	0.999679			protein_coding	1	37008068	37029199	296.5	358.75
ENSSSCG00000004222	0.262089	6.15396	1.22796	0.267805	0.884578	NCOA7	nuclear receptor coactivator 7	protein_coding	1	37043805	37194446	1429.25	1234.5
ENSSSCG00000004223	-0.726775	2.60779	2.79917	0.0943131	0.53804	HEY2	hairy/enhancer-of-split related with YRPW motif protein 2	protein_coding	1	37217756	37231384	83.25	141.5
ENSSSCG00000004224	-0.418333	2.81583	0.966358	0.32559	0.943539			protein_coding	1	37640673	37660335	110.25	159.5
ENSSSCG00000004233	0.107275	4.61557	0.162147	0.687187	0.999679	SMPDL3A	sphingomyelin phosphodiesterase acid like 3A	protein_coding	1	39846155	39868672	464.25	452.5
ENSSSCG00000004236	-1.9269	3.96555	16.7316	4.3057e-05	0.00211339	PKIB	cAMP-dependent protein kinase inhibitor beta	protein_coding	1	39913723	40022976	119.25	516.25
ENSSSCG00000004237	0.221776	8.97317	0.399828	0.527178	0.999679	SERINC1	serine incorporator 1	protein_coding	1	40099186	40141544	9931.5	9043.5
ENSSSCG00000004238	-0.474158	4.34534	2.79045	0.0948273	0.539393	HSF2	heat shock transcription factor 2	protein_coding	1	40147164	40180297	311.5	449.25
ENSSSCG00000004241	0.582476	9.12597	1.93662	0.164037	0.717618	GJA1	gap junction alpha-1 protein	protein_coding	1	40988528	41002189	12286.2	8232
ENSSSCG00000004242	0.190652	3.65659	0.333612	0.56354	0.999679	TBC1D32	TBC1 domain family member 32	protein_coding	1	41057291	41263561	243.75	227.25
ENSSSCG00000004244	0.531125	7.4845	3.10589	0.0780096	0.482131	MAN1A1	mannosyl-oligosaccharide 1,2-alpha-mannosidase IA	protein_coding	1	42729722	42896291	3931	2764.5
ENSSSCG00000004246	-0.0242704	1.93439	0.00326459	0.954436	0.999679			protein_coding	1	43171887	43198297	68.25	72
ENSSSCG00000004247	0.0778801	3.92337	0.0667909	0.796068	0.999679	ASF1A	anti-silencing function 1A histone chaperone	protein_coding	1	43201715	43256158	286	287.75
ENSSSCG00000004249	0.147486	3.81724	0.203904	0.651588	0.999679	CEP85L	centrosomal protein 85 like	protein_coding	1	43392975	43559423	268.75	252
ENSSSCG00000004250	-1.87692	1.28051	11.4387	0.000719313	0.0195358	SLC35F1	solute carrier family 35 member F1	protein_coding	1	43653375	43809924	18.25	70.75
ENSSSCG00000004253	0.0288759	5.65898	0.0144204	0.904416	0.999679			protein_coding	1	44239364	44287001	943	951
ENSSSCG00000004254	0.202449	4.45188	0.575025	0.448269	0.999679	DCBLD1	discoidin, CUB and LCCL domain containing 1	protein_coding	1	44301110	44374143	430.5	392.75
ENSSSCG00000004262	-0.347788	3.83011	1.27137	0.25951	0.874243	KPNA5	karyopherin subunit alpha 5	protein_coding	1	44899462	44940551	229.75	306
ENSSSCG00000004263	0.287672	4.23072	1.03745	0.308416	0.927378	ZUFSP	zinc finger with UFM1-specific peptidase domain protein	protein_coding	1	44939894	44962730	378.75	324.25
ENSSSCG00000004270	0.41703	1.88926	0.416273	0.518803	0.999679	ADGRB3	adhesion G protein-coupled receptor B3	protein_coding	1	49189827	49619779	74.5	54.75
ENSSSCG00000004272	0.28739	5.46211	1.33376	0.248137	0.861234	LMBRD1	LMBR1 domain containing 1	protein_coding	1	49868609	49977989	893.75	775
ENSSSCG00000004275	0.074905	5.34595	0.0866861	0.768433	0.999679	FAM135A	family with sequence similarity 135 member A	protein_coding	1	50579715	50716186	764.25	755.75
ENSSSCG00000004276	0.0798496	4.40711	0.0874647	0.767425	0.999679	SMAP1	small ArfGAP 1	protein_coding	1	50721701	50945633	400.25	400.5
ENSSSCG00000004279	0.587835	5.70675	3.04021	0.0812255	0.492313	OGFRL1	opioid growth factor receptor like 1	protein_coding	1	51313014	51332328	1166.5	782.25
ENSSSCG00000004280	-2.65335	0.753356	14.5454	0.000136822	0.00538433	RIMS1	regulating synaptic membrane exocytosis 1	protein_coding	1	51785520	52246363	7.75	57.75
ENSSSCG00000004281	-0.147362	4.23366	0.149753	0.698771	0.999679	KCNQ5	potassium voltage-gated channel subfamily Q member 5	protein_coding	1	52732775	52939688	324.75	377
ENSSSCG00000004289	0.0453574	4.32801	0.0260456	0.871789	0.999679	CEP162	centrosomal protein 162	protein_coding	1	53329026	53442711	373	381.25
ENSSSCG00000004290	-0.259287	5.71987	0.589455	0.44263	0.999679	TBX18	T-box 18	protein_coding	1	53835909	53867055	872.75	1163
ENSSSCG00000004291	-0.254365	4.92975	0.59597	0.44012	0.999679	NT5E	5'-nucleotidase ecto	protein_coding	1	54400789	54450181	505	631.25
ENSSSCG00000004293	0.195364	6.79823	0.477087	0.489745	0.999679	SNX14	sorting nexin 14	protein_coding	1	54460815	54549309	2201.5	2036.5
ENSSSCG00000004294	0.00950719	7.33552	0.00117558	0.972648	0.999679	SYNCRIP	synaptotagmin binding cytoplasmic RNA interacting protein	protein_coding	1	54563092	54598412	3006	3079.5
ENSSSCG00000004300	0.1249	3.31073	0.127295	0.721253	0.999679	SMIM8	small integral membrane protein 8	protein_coding	1	55753933	55763969	189.5	180.5
ENSSSCG00000004303	0.234175	4.12212	0.626433	0.428667	0.999679	RARS2	arginyl-tRNA synthetase 2, mitochondrial	protein_coding	1	55893480	55982574	348	309.5
ENSSSCG00000004304	0.158859	6.01324	0.436842	0.508651	0.999679	SLC35A1	solute carrier family 35 member A1	protein_coding	1	55859614	55895782	1251.5	1177
ENSSSCG00000004306	0.134164	4.92807	0.278483	0.597697	0.999679	ORC3	origin recognition complex subunit 3	protein_coding	1	55954149	56044246	585.5	559.75
ENSSSCG00000004307	0.146958	5.13969	0.328677	0.566439	0.999679	AKIRIN2	akirin-2	protein_coding	1	56043345	56070187	685.25	633
ENSSSCG00000004308	0.759342	0.0978008	1.23137	0.26714	0.884005	SPACA1	sperm acrosome membrane-associated protein 1 precursor	protein_coding	1	56378300	56395493	23	13.75
ENSSSCG00000004309	-1.08342	-0.00938942	2.51428	0.112819	0.591529	CNR1	cannabinoid receptor 1	protein_coding	1	56470547	56471965	10	24.5
ENSSSCG00000004311	0.0791286	4.82146	0.0922227	0.76137	0.999679	RNGTT	RNA guanylyltransferase and 5'-phosphatase	protein_coding	1	56852866	57062070	536.75	525.75
ENSSSCG00000004314	-0.196759	3.94566	0.40117	0.526485	0.999679	PM20D2	peptidase M20 domain containing 2	protein_coding	1	57188535	57216285	261.25	318.25
ENSSSCG00000004317	0.245899	6.0059	1.01136	0.314578	0.933018	UBE2J1	ubiquitin-conjugating enzyme E2 J1	protein_coding	1	57337082	57364621	1288.75	1114.5
ENSSSCG00000004318	-1.51952	2.8178	7.61534	0.00578738	0.0864138	RRAGD	ras-related GTP-binding protein D	protein_coding	1	57374055	57438433	67	192.25
ENSSSCG00000004322	1.44864	3.6132	11.1027	0.000862034	0.0221633	ANKRD6	ankyrin repeat domain 6	protein_coding	1	57437811	57645955	330.75	129
ENSSSCG00000004324	0.146799	4.91043	0.173896	0.676672	0.999679	LYRM2	LYR motif containing 2	protein_coding	1	57651684	57654886	580.25	576.5
ENSSSCG00000004328	-0.158103	5.86131	0.436754	0.508693	0.999679	MDN1	midasin AAA ATPase 1	protein_coding	1	57661474	57826188	1013.5	1169
ENSSSCG00000004331	0.159174	4.81668	0.391551	0.531485	0.999679	CASP8AP2	caspase 8 associated protein 2	protein_coding	1	57834116	57864833	548	512.5
ENSSSCG00000004332	0.6546	3.61267	2.45392	0.117232	0.599931	BACH2	BTB domain and CNC homolog 2	protein_coding	1	57899809	58204804	269	174.75
ENSSSCG00000004334	0.188087	6.0489	0.623151	0.429879	0.999679	MAP3K7	mitogen-activated protein kinase kinase kinase 7	protein_coding	1	58481896	58548057	1303.75	1180
ENSSSCG00000004336	-0.388676	3.66709	0.593567	0.441043	0.999679	EPHA7	EPH receptor A7	protein_coding	1	60770686	60944126	198	295.5
ENSSSCG00000004339	0.117344	5.80686	0.240011	0.624199	0.999679	UFL1	E3 UFM1-protein ligase 1	protein_coding	1	63638525	63700975	1078	1029.75
ENSSSCG00000004340	-0.0555368	4.6854	0.0306374	0.861052	0.999679	FHL5	four and a half LIM domains protein 5	protein_coding	1	63705936	63755534	459.75	484.75
ENSSSCG00000004342	-0.223777	1.84148	0.278797	0.597491	0.999679			protein_coding	1	64037673	64045146	59.25	72
ENSSSCG00000004344	0.216552	2.7566	0.280338	0.59648	0.999679	MMS22L	MMS22 like, DNA repair protein	protein_coding	1	64306080	64460428	132.5	116.25
ENSSSCG00000004347	-0.128582	4.72723	0.240821	0.623614	0.999679	FBXL4	F-box/LRR-repeat protein 4	protein_coding	1	65872122	65935708	465.75	531.5
ENSSSCG00000004349	-0.248772	4.20812	0.701703	0.402212	0.992669	FAXC	failed axon connections homolog	protein_coding	1	66228499	66346562	309.75	378
ENSSSCG00000004351	0.101761	2.47041	0.0645756	0.799405	0.999679	USP45	ubiquitin specific peptidase 45	protein_coding	1	66390523	66454771	103.75	101.25
ENSSSCG00000004353	0.156681	5.48409	0.373264	0.541231	0.999679		cyclin-C	protein_coding	1	66471793	66499216	875	811
ENSSSCG00000004357	0.167726	1.85141	0.0599158	0.806629	0.999679	SIM1	single-minded homolog 1	protein_coding	1	67217960	67294756	67.25	61
ENSSSCG00000004358	0.348707	5.98783	1.98251	0.159127	0.707986	ASCC3	activating signal cointegrator 1 complex subunit 3	protein_coding	1	67331948	67657114	1319.25	1074
ENSSSCG00000004364	0.242177	5.36884	0.947366	0.330391	0.946532	HACE1	E3 ubiquitin-protein ligase HACE1	protein_coding	1	70994036	71105046	826.75	716.75
ENSSSCG00000004366	-2.65605	2.60171	20.1031	7.33773e-06	0.000473898	BVES	blood vessel epicardial substance	protein_coding	1	71314238	71360301	30	212.25
ENSSSCG00000004367	-2.36084	1.92837	11.3568	0.000751709	0.0202123	POPDC3	popeye domain-containing protein 3	protein_coding	1	71377690	71400451	21.75	128.75
ENSSSCG00000004368	-0.0821202	5.12157	0.113544	0.736144	0.999679	PREP	Prolyl endopeptidase	protein_coding	1	71493233	71701083	623.75	685.5
ENSSSCG00000004369	-0.020348	2.36895	0.00135499	0.970636	0.999679	PRDM1	PR/SET domain 1	protein_coding	1	72312082	72337411	94.75	104.5
ENSSSCG00000004370	0.195167	5.52066	0.594366	0.440736	0.999679	ATG5	autophagy related 5	protein_coding	1	72345004	72520448	905.5	835.25
ENSSSCG00000004371	0.133683	5.27631	0.102893	0.748385	0.999679	CRYBG1	crystallin beta-gamma domain containing 1	protein_coding	1	72552768	72763556	749.25	778.25
ENSSSCG00000004373	-0.112784	2.52725	0.0738168	0.785859	0.999679	RTN4IP1	reticulon 4 interacting protein 1	protein_coding	1	72762855	72815540	101.25	113.25
ENSSSCG00000004374	0.00407989	3.81575	0.000181383	0.989255	0.999679	QRSL1	glutaminyl-tRNA synthase (glutamine-hydrolyzing)-like 1	protein_coding	1	72814782	72846866	258.75	267.75
ENSSSCG00000004379	-0.474864	3.06726	1.61686	0.20353	0.794923	SOBP	sine oculis binding protein homolog	protein_coding	1	73549183	73702017	128.25	181.75
ENSSSCG00000004382	0.00395026	7.26618	0.000215002	0.988301	0.999679	SEC63	SEC63 homolog, protein translocation regulator	protein_coding	1	74000950	74078610	2838.5	2946.75
ENSSSCG00000004383	0.521674	5.22237	3.9388	0.0471844	0.354027	OSTM1	osteopetrosis associated transmembrane protein 1	protein_coding	1	74139330	74181165	814.75	599.5
ENSSSCG00000004385	0.240306	7.30294	0.810414	0.367998	0.96973	SNX3	sorting nexin 3	protein_coding	1	74306450	74349466	3162.25	2781
ENSSSCG00000004387	0.261347	7.15926	0.795644	0.372399	0.972155	FOXO3	forkhead box protein O3	protein_coding	1	74626672	74760325	2853.75	2456
ENSSSCG00000004388	0.837739	0.895587	3.0168	0.0824057	0.496125			protein_coding	1	74923831	75078468	42	24.75
ENSSSCG00000004390	0.0803982	6.99888	0.0702561	0.790964	0.999679	SESN1	sestrin 1	protein_coding	1	75056562	75170379	2389.5	2352.25
ENSSSCG00000004391	0.280021	1.80172	0.37416	0.540746	0.999679	CEP57L1	centrosomal protein 57 like 1	protein_coding	1	75171048	75227032	68.75	57.75
ENSSSCG00000004392	-0.28306	5.66665	1.31327	0.251803	0.86584	AMD1	adenosylmethionine decarboxylase 1	protein_coding	1	76839731	76863722	846.5	1086
ENSSSCG00000004393	-0.0544692	5.13042	0.0434316	0.834915	0.999679	GTF3C6	general transcription factor IIIC subunit 6	protein_coding	1	76896823	76909858	635.25	681.5
ENSSSCG00000004394	-0.175303	3.66564	0.258693	0.61102	0.999679	RPF2	ribosome production factor 2 homolog	protein_coding	1	76917171	76960111	220.25	261.75
ENSSSCG00000004399	-4.15909	0.844298	17.2522	3.27317e-05	0.00168631	SLC22A16	solute carrier family 22 member 16	protein_coding	1	76421581	76468406	3.25	56.5
ENSSSCG00000004401	-1.93873	3.32355	15.2573	9.38154e-05	0.00395725	DDO	D-aspartate oxidase	protein_coding	1	76391112	76417944	76.75	318.75
ENSSSCG00000004402	-1.12814	2.81383	6.74847	0.00938279	0.119704	METTL24	methyltransferase like 24	protein_coding	1	76217320	76367756	80	191.5
ENSSSCG00000004403	0.0230614	5.02167	0.00885264	0.925039	0.999679	CDC40	cell division cycle 40	protein_coding	1	76179164	76234685	604.25	621
ENSSSCG00000004405	0.0414899	4.75664	0.0249173	0.874573	0.999679	FIG4	polyphosphoinositide phosphatase	protein_coding	1	75693531	75847515	506.25	522.75
ENSSSCG00000004408	-0.185545	0.671894	0.14471	0.703643	0.999679	SMPD2	sphingomyelin phosphodiesterase 2	protein_coding	1	75508298	75512153	25.5	31.5
ENSSSCG00000004411	0.234156	3.47765	0.483046	0.487046	0.999679	ZBTB24	zinc finger and BTB domain containing 24	protein_coding	1	75531036	75548772	221.25	195
ENSSSCG00000004412	0.155604	4.76005	0.310733	0.577231	0.999679	MICAL1	microtubule associated monooxygenase, calponin and LIM domain containing 1	protein_coding	1	75508815	75522661	526.75	480.25
ENSSSCG00000004414	0.0644627	8.35891	0.0427322	0.83623	0.999679	CD164	CD164 molecule	protein_coding	1	75428689	75457898	6192.5	6165.75
ENSSSCG00000004415	0.534369	3.80981	1.83287	0.175789	0.743824			protein_coding	1	75272050	75431503	296.75	214
ENSSSCG00000004419	-0.481819	3.68589	1.80307	0.179342	0.751122	MFSD4B	major facilitator superfamily domain containing 4B	protein_coding	1	76998385	77171084	197.25	280.5
ENSSSCG00000004420	-0.292186	4.79056	0.707787	0.400179	0.991872	TRAF3IP2	TRAF3 interacting protein 2	protein_coding	1	77484191	77523887	455	622.25
ENSSSCG00000004421	0.558988	6.86698	3.76712	0.0522697	0.375936	FYN	Tyrosine-protein kinase Fyn	protein_coding	1	77584483	77810575	2555.25	1784.75
ENSSSCG00000004422	-2.42726	0.848383	9.06638	0.00260352	0.0496905	WISP3	WNT1 inducible signaling pathway protein 3	protein_coding	1	78005360	78021145	9.5	62.25
ENSSSCG00000004423	-0.025391	2.22107	0.0037987	0.950855	0.999679	TUBE1	tubulin epsilon 1	protein_coding	1	78018433	78048438	83.25	88
ENSSSCG00000004425	-0.247838	8.72227	0.572254	0.449365	0.999679	LAMA4	laminin subunit alpha 4	protein_coding	1	78072305	78223968	7110.75	8732.5
ENSSSCG00000004432	-0.0324624	6.36519	0.0186429	0.891395	0.999679	HDAC2	histone deacetylase 2	protein_coding	1	79866670	79901587	1501.25	1611.25
ENSSSCG00000004433	0.164834	1.33539	0.0808217	0.776187	0.999679	HS3ST5	heparan sulfate-glucosamine 3-sulfotransferase 5	protein_coding	1	79956488	80245224	45.5	43.75
ENSSSCG00000004435	-0.592894	3.79657	2.62286	0.105334	0.568721	NT5DC1	5'-nucleotidase domain containing 1	protein_coding	1	81745957	81880688	201.5	324.25
ENSSSCG00000004438	-0.208915	4.89992	0.572385	0.449313	0.999679	TSPYL1	TSPY like 1	protein_coding	1	81908075	81909384	507.25	634
ENSSSCG00000004439	-0.315439	2.73765	0.631068	0.426964	0.999679	TSPYL4	TSPY like 4	protein_coding	1	81891717	81893018	107.75	143.75
ENSSSCG00000004441	0.361862	6.4928	1.39739	0.23716	0.848236			protein_coding	1	81996969	82063845	1870.75	1462.75
ENSSSCG00000004446	0.0161518	6.00336	0.00414091	0.948692	0.999679	RWDD1	RWD domain containing 1	protein_coding	1	82161698	82182177	1191.5	1239
ENSSSCG00000004452	2.08306	5.43613	18.9007	1.37701e-05	0.000804627	PRSS35	serine protease 35	protein_coding	1	82714898	82734872	1317.75	322
ENSSSCG00000004454	-0.427574	4.96263	0.941146	0.331983	0.947781	ME1	malic enzyme 1	protein_coding	1	82794964	82989908	491.75	679.75
ENSSSCG00000004456	-0.180321	4.88987	0.400839	0.526656	0.999679	PGM3	phosphoglucomutase 3	protein_coding	1	83003691	83029096	512	623
ENSSSCG00000004457	-0.0785005	5.24316	0.105641	0.745163	0.999679	DOPEY1	dopey family member 1	protein_coding	1	83026514	83141042	678.25	745.5
ENSSSCG00000004458	0.251086	4.68359	0.727399	0.393728	0.986347	TPBG	trophoblast glycoprotein	protein_coding	1	83847819	83850881	512.25	450.5
ENSSSCG00000004460	0.0296915	5.82027	0.0149664	0.902632	0.999679	IBTK	inhibitor of Bruton tyrosine kinase	protein_coding	1	83973536	84070798	1054.75	1073
ENSSSCG00000004463	0.166102	3.96904	0.159831	0.689312	0.999679			protein_coding	1	50188751	50189158	307.75	300
ENSSSCG00000004464	0.739473	7.85784	4.90142	0.0268346	0.244243	FAM46A	family with sequence similarity 46 member A	protein_coding	1	84545028	84552134	5336.25	3235
ENSSSCG00000004465	-0.419914	3.57941	1.3971	0.23721	0.848236	BCKDHB	2-oxoisovalerate dehydrogenase subunit beta, mitochondrial	protein_coding	1	85755743	86017666	187.25	263
ENSSSCG00000004466	0.0127464	3.22415	0.00106543	0.973961	0.999679	TTK	TTK protein kinase	protein_coding	1	86076583	86125748	171.75	171.75
ENSSSCG00000004469	-0.427271	1.01064	0.867362	0.351687	0.959486	LCA5	LCA5, lebercilin	protein_coding	1	86516395	86685073	30	42.5
ENSSSCG00000004470	-0.456496	6.17477	3.2867	0.0698431	0.447221	HMGN3	high mobility group nucleosome-binding domain-containing protein 3	protein_coding	1	86954328	86987461	1124.75	1637.25
ENSSSCG00000004472	0.155836	3.63381	0.219	0.639803	0.999679	IRAK1BP1	interleukin 1 receptor associated kinase 1 binding protein 1	protein_coding	1	87290826	87329926	240	228
ENSSSCG00000004473	0.0570331	5.43057	0.0532166	0.817558	0.999679	PHIP	pleckstrin homology domain interacting protein	protein_coding	1	87117224	87242674	810	825.25
ENSSSCG00000004475	0.801728	3.57843	2.48786	0.114727	0.595804			pseudogene	1	88596215	88601044	280	164.25
ENSSSCG00000004478	-0.212459	4.60216	0.589504	0.442611	0.999679	MYO6	unconventional myosin-VI	protein_coding	1	89994480	90084765	413.75	508.5
ENSSSCG00000004479	-0.392097	5.38134	1.54006	0.214609	0.816918	FILIP1	filamin A interacting protein 1	protein_coding	1	90388400	90638550	652.25	882.5
ENSSSCG00000004480	-0.104208	5.86334	0.126253	0.722349	0.999679	COX7A2	cytochrome c oxidase subunit 7A2, mitochondrial	protein_coding	1	90696751	90703485	1038.5	1213
ENSSSCG00000004484	0.678917	9.58078	2.42684	0.119273	0.604843	COL12A1	collagen type XII alpha 1 chain	protein_coding	1	90744289	90872963	17482	10724.5
ENSSSCG00000004485	0.751612	6.82101	5.92099	0.0149615	0.163856	CD109	CD109 molecule	protein_coding	1	92054664	92240829	2624.25	1567.75
ENSSSCG00000004486	0.107188	4.95032	0.159605	0.689521	0.999679	SLC17A5	solute carrier family 17 member 5	protein_coding	1	92286827	92342785	589.75	589
ENSSSCG00000004487	0.0634469	3.77523	0.0387755	0.843894	0.999679	MTO1	mitochondrial tRNA translation optimization 1	protein_coding	1	92447163	92483236	256.75	257
ENSSSCG00000004489	0.0166355	12.7751	0.00112851	0.973201	0.999679	EEF1A1	elongation factor 1-alpha 1	protein_coding	1	92421230	92472785	129846	139846
ENSSSCG00000004490	-0.0251834	4.55601	0.00736366	0.931616	0.999679	SETBP1	SET binding protein 1	protein_coding	1	94314556	94663029	426.75	467.5
ENSSSCG00000004492	-5.75665	3.94566	23.2076	1.45419e-06	0.000120421	SLC14A1	solute carrier family 14 member 1 (Kidd blood group)	protein_coding	1	95354238	95383869	10.25	699
ENSSSCG00000004497	-0.328895	3.61881	0.445752	0.504359	0.999679	PSTPIP2	proline-serine-threonine phosphatase interacting protein 2	protein_coding	1	95625801	95727801	203.25	259.75
ENSSSCG00000004498	0.0936938	3.04781	0.0602417	0.806114	0.999679	HAUS1	HAUS augmin-like complex subunit 1	protein_coding	1	95756220	95774245	155.75	154.75
ENSSSCG00000004499	-0.415083	8.15436	1.80201	0.17947	0.751122	ATP5F1A	ATP synthase subunit alpha, mitochondrial	protein_coding	1	95738264	95751358	4519	6326.75
ENSSSCG00000004500	-0.197297	4.77295	0.564132	0.4526	0.999679	C18orf25	chromosome 18 open reading frame 25	protein_coding	1	95808695	95895027	469.5	550.5
ENSSSCG00000004502	-0.198307	0.592107	0.117136	0.732162	0.999679	RNF165	ring finger protein 165	protein_coding	1	95951401	96066928	23.75	28
ENSSSCG00000004505	0.239949	5.87449	1.0148	0.313756	0.932221	SMAD2	mothers against decapentaplegic homolog 2	protein_coding	1	97415716	97511880	1170.25	1030.25
ENSSSCG00000004506	-0.0489872	4.94465	0.0354524	0.850651	0.999679	CTIF	cap binding complex dependent translation initiation factor	protein_coding	1	98133312	98455708	557.25	589.25
ENSSSCG00000004507	-0.752617	3.88863	4.73812	0.0295013	0.262498	SMAD7	mothers against decapentaplegic homolog 7	protein_coding	1	98510229	98542315	202.25	373.25
ENSSSCG00000004508	-0.0365467	5.64782	0.0234934	0.878181	0.999679	DYM	dymeclin	protein_coding	1	98642509	99024664	912.5	989.25
ENSSSCG00000004509	0.95167	3.11528	2.2569	0.13302	0.644473	LIPG	endothelial lipase precursor	protein_coding	1	99081904	99110876	213.25	111.75
ENSSSCG00000004510	-0.268039	5.88507	1.22311	0.268752	0.885172	ACAA2	3-ketoacyl-CoA thiolase, mitochondrial	protein_coding	1	99280800	99310759	989.5	1243.5
ENSSSCG00000004511	0.445272	4.85322	0.438802	0.507701	0.999679	MYO5B	myosin VB	protein_coding	1	99417231	99810153	623	538
ENSSSCG00000004516	-0.00523638	6.29269	0.000482332	0.982478	0.999679	MBD1	methyl-CpG binding domain protein 1	protein_coding	1	99850564	99917788	1438	1505.25
ENSSSCG00000004517	-0.164659	5.18885	0.45545	0.499758	0.999679	CXXC1	CXXC finger protein 1	protein_coding	1	99931100	99939892	632.25	749.5
ENSSSCG00000004518	0.161119	1.36983	0.0955617	0.757222	0.999679			protein_coding	1	99976207	99995059	48.75	42.5
ENSSSCG00000004520	-0.104369	2.44097	0.0391695	0.843113	0.999679	MAPK4	mitogen-activated protein kinase 4	protein_coding	1	100107426	100291591	96.5	104.75
ENSSSCG00000004522	0.120787	6.10735	0.180093	0.671293	0.999679	ME2	malic enzyme 2	protein_coding	1	100419399	100476021	1337.5	1317.75
ENSSSCG00000004524	0.0436346	6.56282	0.0304059	0.861573	0.999679	SMAD4	Mothers against decapentaplegic homolog 4	protein_coding	1	100514791	100632822	1766.75	1763.5
ENSSSCG00000004528	0.266511	5.93539	1.17935	0.277488	0.89442	MBD2	methyl-CpG binding domain protein 2	protein_coding	1	103683065	103752267	1234.5	1067
ENSSSCG00000004529	0.196004	4.07268	0.418181	0.517846	0.999679	POLI	DNA polymerase iota	protein_coding	1	103794071	103824644	329.75	305.5
ENSSSCG00000004531	0.193814	3.94103	0.328893	0.566311	0.999679	C18orf54	chromosome 18 open reading frame 54	protein_coding	1	103861549	103887284	299	266.75
ENSSSCG00000004534	-1.24399	2.455	4.52083	0.0334845	0.284798	CCDC68	coiled-coil domain containing 68	protein_coding	1	104420668	104474696	57.5	159
ENSSSCG00000004535	0.393731	6.42921	1.9446	0.16317	0.715615	TCF4	transcription factor 4	protein_coding	1	104715777	105079919	1798.25	1397.75
ENSSSCG00000004537	-0.0197852	6.22219	0.0066677	0.93492	0.999679	TXNL1	thioredoxin-like protein 1	protein_coding	1	105973628	106013521	1369.75	1460.75
ENSSSCG00000004538	0.392936	5.63573	2.65713	0.103086	0.563014	WDR7	WD repeat domain 7	protein_coding	1	106012894	106411705	1042.5	824.25
ENSSSCG00000004541	-0.0657384	5.64547	0.0777327	0.780394	0.999679	FECH	ferrochelatase, mitochondrial	protein_coding	1	106857591	106898418	901.75	975
ENSSSCG00000004542	0.0654315	6.95896	0.0630155	0.801792	0.999679	NARS	asparaginyl-tRNA synthetase	protein_coding	1	106911241	106933104	2348.25	2335
ENSSSCG00000004543	-0.0239044	3.84735	0.00636004	0.936436	0.999679	MTFMT	methionyl-tRNA formyltransferase, mitochondrial	protein_coding	1	106970635	107001118	261	278.75
ENSSSCG00000004544	0.264086	5.72046	1.20407	0.27251	0.888058	SPG21	maspardin	protein_coding	1	107011805	107036350	1061.25	932.75
ENSSSCG00000004547	0.434301	6.09105	1.89016	0.169184	0.726811			protein_coding	1	107184512	107232841	1450	1092.75
ENSSSCG00000004548	-0.466377	0.106645	0.802456	0.37036	0.971014	PIF1	PIF1 5'-to-3' DNA helicase	protein_coding	1	107218152	107226582	15	21
ENSSSCG00000004549	-1.70903	3.00071	16.9443	3.84925e-05	0.0019387	RBPMS2	RNA binding protein, mRNA processing factor 2	protein_coding	1	107259352	107296524	68.5	239.5
ENSSSCG00000004550	0.22702	6.86837	0.767327	0.381045	0.976285	OAZ2	ornithine decarboxylase antizyme 2 isoform 1	protein_coding	1	107325191	107339332	2326.75	2056
ENSSSCG00000004551	-0.0385849	6.15641	0.0259633	0.87199	0.999679	ZNF609	zinc finger protein 609	protein_coding	1	107340542	107583313	1294.5	1413.75
ENSSSCG00000004552	0.197529	4.63887	0.560239	0.454164	0.999679	TRIP4	thyroid hormone receptor interactor 4	protein_coding	1	107585987	107655214	490	448.25
ENSSSCG00000004554	0.282843	4.3272	0.499158	0.47987	0.999679	PCLAF	PCNA-associated factor	protein_coding	1	107659435	107669476	408.75	335.75
ENSSSCG00000004556	0.0706682	6.66447	0.079934	0.777387	0.999679			protein_coding	1	107909671	107952265	1919	1912.25
ENSSSCG00000004558	0.267592	4.60544	1.04073	0.307653	0.927374	CSNK1G1	casein kinase 1 gamma 1	protein_coding	1	107690006	107884050	490	431.75
ENSSSCG00000004561	0.211094	7.1067	0.628537	0.427892	0.999679	HERC1	HECT and RLD domain containing E3 ubiquitin protein ligase family member 1	protein_coding	1	108205794	108403681	2733.5	2447.5
ENSSSCG00000004569	0.00419247	4.33041	0.000224326	0.98805	0.999679	LACTB	serine beta-lactamase-like protein LACTB, mitochondrial	protein_coding	1	108909702	108924511	371	378.75
ENSSSCG00000004570	-2.95554	9.45444	30.2291	3.83898e-08	5.45458e-06	TPM1	tropomyosin alpha-1 chain	protein_coding	1	108985778	109019044	2972.25	23631.5
ENSSSCG00000004575	-0.539172	0.939154	1.146	0.284388	0.902758			protein_coding	1	110433015	110435540	27.25	43.25
ENSSSCG00000004576	-0.226797	4.1028	0.491307	0.483345	0.999679	RORA	RAR related orphan receptor A	protein_coding	1	111375423	111477664	287	347.75
ENSSSCG00000004577	0.0962651	4.52621	0.132559	0.715794	0.999679	ICE2	interactor of little elongation complex ELL subunit 2	protein_coding	1	111489168	111561911	436.75	428.25
ENSSSCG00000004578	0.42511	10.5132	1.09179	0.296075	0.916185	ANXA2	annexin A2	protein_coding	1	111588306	111635100	31109.2	23681.2
ENSSSCG00000004582	0.191677	5.82292	0.633219	0.426177	0.999679	BNIP2	BCL2 interacting protein 2	protein_coding	1	112344060	112369245	1115.75	1012.5
ENSSSCG00000004583	0.0631657	5.21503	0.0614047	0.804289	0.999679			protein_coding	1	112371319	112400238	700.5	709.25
ENSSSCG00000004584	0.239476	1.92256	0.203093	0.652236	0.999679	GCNT3	glucosaminyl (N-acetyl) transferase 3, mucin type	protein_coding	1	112424215	112540983	72.25	68.75
ENSSSCG00000004586	0.692003	2.53814	2.53361	0.111445	0.587402	FAM81A	family with sequence similarity 81 member A	protein_coding	1	112548258	112677732	131.25	81.75
ENSSSCG00000004587	0.150582	6.14378	0.313132	0.575765	0.999679	MYO1E	myosin IE	protein_coding	1	112677820	112901999	1374.5	1332.5
ENSSSCG00000004588	0.218398	3.37038	0.256308	0.612668	0.999679	CCNB2	G2/mitotic-specific cyclin-B2	protein_coding	1	112907049	112942219	205.25	174.25
ENSSSCG00000004589	0.222505	5.12735	0.856297	0.354777	0.961158	RNF111	ring finger protein 111	protein_coding	1	112961417	113059713	692.75	623
ENSSSCG00000004592	-0.0329896	5.83869	0.0189412	0.890535	0.999679	SLTM	SAFB like transcription modulator	protein_coding	1	113084864	113136206	1045.75	1112
ENSSSCG00000004595	0.210714	7.02773	0.623506	0.429747	0.999679	ADAM10	disintegrin and metalloproteinase domain-containing protein 10 precursor	protein_coding	1	113289084	113412543	2594.25	2362.25
ENSSSCG00000004596	0.393126	2.89818	0.666263	0.414357	0.999679	LIPC	hepatic triacylglycerol lipase precursor	protein_coding	1	113429907	113604306	150	126.5
ENSSSCG00000004597	0.452702	4.1075	1.37099	0.241641	0.854374	AQP9	aquaporin-9	protein_coding	1	113794040	113848808	371.5	281.5
ENSSSCG00000004598	-0.953692	2.73937	4.18788	0.040714	0.323766	MYZAP	myocardial zonula adherens protein	protein_coding	1	114287627	114386473	82.5	177
ENSSSCG00000004600	0.149677	7.45025	0.280651	0.596275	0.999679	TCF12	transcription factor 12	protein_coding	1	114682304	115056366	3378.25	3217.75
ENSSSCG00000004601	0.0560073	2.63986	0.0178717	0.893652	0.999679	MNS1	meiosis specific nuclear structural 1	protein_coding	1	115471922	115529764	115.25	117
ENSSSCG00000004602	-0.222213	1.69213	0.257062	0.612146	0.999679	TEX9	testis-expressed sequence 9 protein	protein_coding	1	115526740	115607894	53.5	66
ENSSSCG00000004603	0.143757	5.29474	0.334156	0.563222	0.999679	RFX7	regulatory factor X7	protein_coding	1	115734358	115871092	757.75	711.75
ENSSSCG00000004607	-0.0132979	3.38976	0.00142266	0.969912	0.999679	PYGO1	pygopus family PHD finger 1	protein_coding	1	116293344	116320256	190.5	195.75
ENSSSCG00000004610	0.293474	7.96635	1.01308	0.314167	0.93273	CCPG1	cell cycle progression protein 1	protein_coding	1	116449098	116522390	5081.5	4334.5
ENSSSCG00000004612	-0.477093	4.20369	2.12737	0.144689	0.674671	RAB27A	Ras-related protein Rab-27A	protein_coding	1	116532975	116606474	285.5	426.5
ENSSSCG00000004617	-0.303159	6.11295	1.54826	0.213392	0.815044	FAM214A	family with sequence similarity 214 member A	protein_coding	1	118993420	119124457	1137.75	1484.75
ENSSSCG00000004620	0.258577	7.60475	0.836278	0.360463	0.964045	MYO5A	cAMP-regulated phosphoprotein 19	protein_coding	1	119134571	119394725	3922.25	3426
ENSSSCG00000004622	0.270388	5.25553	1.14817	0.283933	0.902407	GNB5	G protein subunit beta 5	protein_coding	1	119537551	119590822	767	659
ENSSSCG00000004624	0.0717427	5.98221	0.0793694	0.778154	0.999679			protein_coding	1	119725029	119771400	1198	1171.75
ENSSSCG00000004625	0.0335975	4.68733	0.0164329	0.897998	0.999679	LEO1	LEO1 homolog, Paf1/RNA polymerase II complex component	protein_coding	1	119805071	119857348	478.75	496.25
ENSSSCG00000004626	0.318401	7.05028	1.46433	0.226243	0.83153	TMOD3	tropomodulin-3	protein_coding	1	119857427	119994762	2707	2269.75
ENSSSCG00000004628	-0.182937	5.52131	0.29947	0.584215	0.999679	TMOD2	tropomodulin 2	protein_coding	1	119956596	120009372	782.75	901
ENSSSCG00000004629	0.242253	1.68524	0.263879	0.607468	0.999679	LYSMD2	LysM domain containing 2	protein_coding	1	120009214	120043127	62	52.75
ENSSSCG00000004630	-0.814772	2.79487	2.40821	0.1207	0.608368	SCG3	secretogranin III	protein_coding	1	120042435	120138175	91.5	163
ENSSSCG00000004632	-1.85236	2.29313	8.58808	0.00338371	0.0592452	GLDN	gliomedin	protein_coding	1	120322342	120399190	38.25	134.5
ENSSSCG00000004634	0.053669	4.14885	0.0323693	0.85722	0.999679	AP4E1	adaptor related protein complex 4 epsilon 1 subunit	protein_coding	1	120807328	120946698	330.75	326.75
ENSSSCG00000004635	-0.000837277	6.46108	1.10091e-05	0.997353	0.999679	SPPL2A	signal peptide peptidase like 2A	protein_coding	1	121067875	121134887	1629.75	1731.25
ENSSSCG00000004636	0.0704252	6.80007	0.075556	0.783413	0.999679	TRPM7	transient receptor potential cation channel subfamily M member 7	protein_coding	1	121145857	121250211	2110	2086.25
ENSSSCG00000004639	0.217047	6.50564	0.768276	0.380751	0.976285	USP8	ubiquitin specific peptidase 8	protein_coding	1	121306032	121376122	1801.25	1628.25
ENSSSCG00000004644	-0.922332	1.6323	3.0073	0.0828904	0.49882	HDC	histidine decarboxylase	protein_coding	1	121505400	121529584	38.5	73
ENSSSCG00000004645	-0.110445	3.96576	0.137027	0.711255	0.999679	GABPB1	GA binding protein transcription factor beta subunit 1	protein_coding	1	121412982	121488366	276.5	312.5
ENSSSCG00000004646	1.10056	3.55867	4.59643	0.0320385	0.276861	ATP8B4	ATPase phospholipid transporting 8B4 (putative)	protein_coding	1	121629033	121913168	294.25	142.75
ENSSSCG00000004647	-0.0509802	4.77817	0.0301877	0.862065	0.999679	DTWD1	DTW domain containing 1	protein_coding	1	122119695	122139404	497.5	554.25
ENSSSCG00000004648	0.143503	1.8645	0.106801	0.743816	0.999679	FAM227B	family with sequence similarity 227 member B	protein_coding	1	122139224	122394729	69.25	65.5
ENSSSCG00000004651	0.178527	5.9374	0.391333	0.5316	0.999679	GALK2	galactokinase 2	protein_coding	1	122215882	122526981	1204	1146.75
ENSSSCG00000004652	0.291569	7.42641	0.838338	0.359872	0.964045	COPS2	COP9 signalosome complex subunit 2	protein_coding	1	122542409	122575007	3474.5	3029.25
ENSSSCG00000004653	0.0137415	7.16366	0.00269292	0.958614	0.999679	SECISBP2L	selenocysteine insertion sequence-binding protein 2-like	protein_coding	1	122633908	122689098	2657.75	2720
ENSSSCG00000004656	0.233364	4.85858	0.819552	0.365311	0.967968			protein_coding	1	122811556	122812131	578	507.5
ENSSSCG00000004657	0.434574	3.45704	1.64727	0.19933	0.7881	CEP152	centrosomal protein 152	protein_coding	1	122725904	122979845	231.5	179.75
ENSSSCG00000004658	0.136986	11.962	0.0708373	0.790122	0.999679	FBN1	fibrillin-1 precursor	protein_coding	1	123101260	123359568	76175.8	70265.2
ENSSSCG00000004659	0.389873	0.0855672	0.572132	0.449413	0.999679	SLC12A1	solute carrier family 12 member 1	protein_coding	1	123481369	123571586	20	15.25
ENSSSCG00000004661	-0.794793	3.79077	5.4492	0.0195773	0.198837	MYEF2	myelin expression factor 2	protein_coding	1	123582912	123638236	185.25	343.25
ENSSSCG00000004662	-1.48839	1.10858	6.85721	0.00882842	0.116146	SLC24A5	solute carrier family 24 member 5	protein_coding	1	123635134	123656714	19.75	62.25
ENSSSCG00000004663	0.0318404	5.07272	0.0128419	0.909775	0.999679	SEMA6D	semaphorin 6D	protein_coding	1	123987530	124174091	626.25	630.5
ENSSSCG00000004666	-0.15893	6.23356	0.280777	0.596193	0.999679		sulfide:quinone oxidoreductase, mitochondrial	protein_coding	1	126078336	126137412	1315.75	1612.25
ENSSSCG00000004668	0.372423	5.51481	1.77275	0.183042	0.758815	SLC30A4	zinc transporter 4	protein_coding	1	126236792	126268096	948.25	742
ENSSSCG00000004670	-1.37648	2.47591	2.85339	0.0911816	0.527548	C15orf48	chromosome 15 open reading frame 48	protein_coding	1	126304056	126307812	56.5	178.5
ENSSSCG00000004671	-0.0943433	2.49241	0.0553611	0.813984	0.999679	SPATA5L1	spermatogenesis-associated protein 5-like protein 1	protein_coding	1	126314755	126335391	99.25	109.75
ENSSSCG00000004672	0.0894014	5.29293	0.0798432	0.77751	0.999679	GATM	Glycine amidinotransferase, mitochondrial	protein_coding	1	126361880	126382617	747	727
ENSSSCG00000004673	-0.12409	0.820603	0.0620644	0.803262	0.999679	SLC28A2	solute carrier family 28 member 2	protein_coding	1	126473515	126511365	28.75	33.75
ENSSSCG00000004674	0.889347	3.49675	6.81058	0.00906196	0.117727			protein_coding	1	126549081	126570655	269.75	151
ENSSSCG00000004675	0.453959	3.4874	1.75124	0.185721	0.764519	DUOX1	dual oxidase 1 precursor	protein_coding	1	126572533	126620118	236.25	183.75
ENSSSCG00000004677	1.3207	4.28136	8.57955	0.00339959	0.0594399	DUOXA1	dual oxidase maturation factor 1	protein_coding	1	126605142	126615719	510.5	219
ENSSSCG00000004678	1.01758	6.45095	6.28078	0.0122054	0.141902	DUOX2	dual oxidase 2 precursor	protein_coding	1	126620510	126642480	2130.75	1109.5
ENSSSCG00000004679	0.268732	5.13167	0.757915	0.383982	0.979036	SORD	sorbitol dehydrogenase	protein_coding	1	126654485	126701503	705.5	631
ENSSSCG00000004684	0.132111	6.76171	0.27675	0.59884	0.999679	SPG11	SPG11, spatacsin vesicle trafficking associated	protein_coding	1	126898812	126999239	2093.5	1983.25
ENSSSCG00000004687	0.990614	9.54867	3.66534	0.0555553	0.390362	B2M	Beta-2-microglobulin	protein_coding	1	126834580	126872431	18388	9741.5
ENSSSCG00000004691	-0.0475874	5.29019	0.0340101	0.853685	0.999679	EIF3J	eukaryotic translation initiation factor 3 subunit J	protein_coding	1	126999571	127019139	709.75	750
ENSSSCG00000004694	-1.14889	1.21497	4.90296	0.0268107	0.244191	FRMD5	FERM domain containing 5	protein_coding	1	127593342	127650662	25.25	61.5
ENSSSCG00000004695	0.123644	3.92439	0.161403	0.687868	0.999679	WDR76	WD repeat domain 76	protein_coding	1	127651328	127741958	289.75	273.75
ENSSSCG00000004699	1.07126	0.83279	4.40549	0.0358233	0.297932	ELL3	elongation factor for RNA polymerase II 3	protein_coding	1	127781363	127784801	42.25	20.25
ENSSSCG00000004700	0.534327	9.0268	2.30001	0.129373	0.634594	PDIA3	protein disulfide-isomerase A3 precursor	protein_coding	1	127786174	127814096	11378.8	8120
ENSSSCG00000004701	-0.0746453	3.15312	0.0402407	0.841011	0.999679		cation channel sperm-associated protein 2	protein_coding	1	127814797	127830785	158.5	169.25
ENSSSCG00000004704	-0.27328	3.82572	0.72173	0.395577	0.987558	PPIP5K1	diphosphoinositol pentakisphosphate kinase 1	protein_coding	1	127865572	127915455	234.75	305.25
ENSSSCG00000004705	0.233115	4.99266	0.650843	0.419812	0.999679	MAP1A	microtubule associated protein 1A	protein_coding	1	127915939	127936924	636	552
ENSSSCG00000004708	-0.0459753	4.00849	0.0245345	0.875533	0.999679	TUBGCP4	tubulin gamma complex associated protein 4	protein_coding	1	128029406	128084044	290.75	315.75
ENSSSCG00000004709	0.0578025	1.95489	0.0151775	0.901951	0.999679			protein_coding	1	128085090	128088864	71.25	74.75
ENSSSCG00000004710	0.0328095	4.17675	0.0124978	0.910987	0.999679	ADAL	adenosine deaminase like	protein_coding	1	128089963	128125932	337.25	347.75
ENSSSCG00000004711	0.0603212	2.48158	0.0202591	0.886816	0.999679	LCMT2	leucine carboxyl methyltransferase 2	protein_coding	1	128125668	128127919	104.25	104.75
ENSSSCG00000004714	-0.471088	1.62348	1.09028	0.296409	0.916263	EPB42	erythrocyte membrane protein band 4.2	protein_coding	1	128231851	128255893	46	65.25
ENSSSCG00000004716	-0.170434	3.45202	0.250217	0.616922	0.999679	TMEM62	transmembrane protein 62	protein_coding	1	128269599	128306056	188	222
ENSSSCG00000004717	-0.11241	5.90452	0.232872	0.629402	0.999679	UBR1	ubiquitin protein ligase E3 component n-recognin 1	protein_coding	1	128319311	128474302	1061	1197.5
ENSSSCG00000004718	0.223288	4.08705	0.558098	0.455028	0.999679	TTBK2	tau tubulin kinase 2	protein_coding	1	128489682	128635504	332.75	302.5
ENSSSCG00000004719	-0.485893	4.13545	2.64963	0.103574	0.564415	CDAN1	codanin 1	protein_coding	1	128641452	128654897	268.25	390.25
ENSSSCG00000004725	-1.22356	7.03928	6.09597	0.0135491	0.152914	ZNF106	zinc finger protein 106	protein_coding	1	128893973	128958179	1450	3324.25
ENSSSCG00000004726	0.221713	5.39826	0.8091	0.368386	0.96973	LRRC57	leucine-rich repeat-containing protein 57	protein_coding	1	128839075	128847168	833.5	737.75
ENSSSCG00000004728	-1.04942	4.97109	2.98054	0.084271	0.503386	CAPN3	calpain 3	protein_coding	1	128960729	129013979	377.75	761.25
ENSSSCG00000004729	-0.351121	3.86916	1.10245	0.293729	0.91498	GANC	glucosidase alpha, neutral C	protein_coding	1	129021115	129098307	234	307.75
ENSSSCG00000004730	-0.015044	6.48177	0.00276649	0.958053	0.999679	TMEM87A	transmembrane protein 87A	protein_coding	1	129098419	129142150	1639.25	1796
ENSSSCG00000004731	0.105022	6.07645	0.206841	0.649255	0.999679	VPS39	VPS39, HOPS complex subunit	protein_coding	1	129144344	129201212	1291.5	1260.5
ENSSSCG00000004736	-0.518553	0.554654	0.966817	0.325475	0.943539	SPTBN5	spectrin beta, non-erythrocytic 5	protein_coding	1	129463702	129511568	20.5	29.5
ENSSSCG00000004737	-0.354481	4.04661	1.35293	0.244766	0.858543	PLA2G4B	cytosolic phospholipase A2 beta	protein_coding	1	129512632	129533308	264.75	349.25
ENSSSCG00000004738	0.587675	4.39591	4.70703	0.0300395	0.26571	MAPKBP1	mitogen-activated protein kinase binding protein 1	protein_coding	1	129533534	129588095	465.75	322.25
ENSSSCG00000004739	0.160778	6.20038	0.474423	0.490959	0.999679	MGA	MGA, MAX dimerization protein	protein_coding	1	129594990	129697417	1432.5	1335.5
ENSSSCG00000004744	1.21223	4.02407	11.6234	0.000651277	0.0179407	TYRO3	TYRO3 protein tyrosine kinase	protein_coding	1	129811546	129830209	421.5	196.5
ENSSSCG00000004745	-0.112728	4.48393	0.185522	0.66667	0.999679	RPAP1	RNA polymerase II associated protein 1	protein_coding	1	129838332	129860971	395	446.25
ENSSSCG00000004747	0.0106563	6.16115	0.00210663	0.963392	0.999679	RTF1	RTF1 homolog, Paf1/RNA polymerase II complex component	protein_coding	1	129884837	129942855	1325.5	1380.75
ENSSSCG00000004748	-0.036045	5.09694	0.0204412	0.886312	0.999679	NDUFAF1	NADH:ubiquinone oxidoreductase complex assembly factor 1	protein_coding	1	129967437	129992246	624	675.5
ENSSSCG00000004750	-0.0808502	3.78962	0.0655977	0.797858	0.999679	OIP5	Opa interacting protein 5	protein_coding	1	130036481	130047023	246.5	269
ENSSSCG00000004751	-0.798182	6.75833	4.6806	0.0305051	0.267897	CHP1	calcineurin like EF-hand protein 1	protein_coding	1	130073548	130112751	1458.5	2814.75
ENSSSCG00000004752	-0.656454	0.857093	1.37676	0.240653	0.852564	EXD1	exonuclease 3'-5' domain containing 1	protein_coding	1	130112847	130153483	24.5	43.5
ENSSSCG00000004753	0.0268694	5.08243	0.0117433	0.913705	0.999679	INO80	INO80 complex subunit	protein_coding	1	130201843	130374040	630.25	640
ENSSSCG00000004755	-0.308244	3.65495	0.644577	0.422058	0.999679	DLL4	delta-like protein 4 precursor	protein_coding	1	130374120	130386314	206.5	264.75
ENSSSCG00000004757	-0.0343353	4.80848	0.0180028	0.893264	0.999679	VPS18	VPS18, CORVET/HOPS core subunit	protein_coding	1	130408274	130419852	509.75	553.25
ENSSSCG00000004761	-0.445531	2.84633	0.889898	0.345505	0.956686	ZFYVE19	zinc finger FYVE-type containing 19	protein_coding	1	130506921	130516487	110	170.75
ENSSSCG00000004762	-0.0740021	2.95746	0.0410211	0.839497	0.999679	DNAJC17	DnaJ heat shock protein family (Hsp40) member C17	protein_coding	1	130516725	130559228	138.25	154.25
ENSSSCG00000004765	0.00624498	3.06719	0.000303555	0.986099	0.999679	RMDN3	regulator of microtubule dynamics 3	protein_coding	1	130574359	130591576	153.25	158.5
ENSSSCG00000004766	0.172316	1.83502	0.144207	0.704134	0.999679		DNA repair protein RAD51 homolog 1	protein_coding	1	130592419	130640284	68	62
ENSSSCG00000004771	0.0175554	3.85558	0.00323576	0.954638	0.999679	CHST14	carbohydrate sulfotransferase 14	protein_coding	1	130845835	130846965	266.75	274.75
ENSSSCG00000004772	0.124557	5.23779	0.25564	0.613131	0.999679	BAHD1	bromo adjacent homology domain containing 1	protein_coding	1	130847278	130878321	720.5	694.5
ENSSSCG00000004774	-0.507641	5.83907	3.82015	0.0506396	0.368292	IVD	isovaleryl-CoA dehydrogenase, mitochondrial	protein_coding	1	130894150	130910609	873.75	1313.25
ENSSSCG00000004775	-0.0966788	3.94339	0.0976651	0.75465	0.999679	KNSTRN	kinetochore localized astrin/SPAG5 binding protein	protein_coding	1	130916136	130940396	273.5	298.75
ENSSSCG00000004779	0.485168	3.67649	1.536	0.215214	0.817825	PLCB2	phospholipase C beta 2	protein_coding	1	131004874	131028162	275.5	200.75
ENSSSCG00000004782	-0.0263587	4.28266	0.00480604	0.94473	0.999679	BUB1B	BUB1 mitotic checkpoint serine/threonine kinase B	protein_coding	1	131075058	131144118	355.75	359.25
ENSSSCG00000004785	0.0583862	2.96282	0.0258375	0.872298	0.999679	SRP14	signal recognition particle 14	protein_coding	1	131241543	131247966	145.25	145
ENSSSCG00000004787	0.0287893	1.84723	0.00447058	0.946691	0.999679	GPR176	G protein-coupled receptor 176	protein_coding	1	131355327	131493810	64.75	66.25
ENSSSCG00000004789	0.541928	8.44613	2.03307	0.153909	0.695735	THBS1	thrombospondin-1 precursor	protein_coding	1	131728784	131746115	7633.25	5242
ENSSSCG00000004791	0.327404	2.95699	0.422065	0.515908	0.999679	RASGRP1	RAS guanyl releasing protein 1	protein_coding	1	132702524	132787913	160.5	130
ENSSSCG00000004792	-0.0329604	4.45612	0.0146345	0.903712	0.999679	FAM98B	family with sequence similarity 98 member B	protein_coding	1	132789894	132819825	399.75	432
ENSSSCG00000004795	0.232219	5.62804	0.543364	0.461042	0.999679	MEIS2	Meis homeobox 2	protein_coding	1	134013820	134223013	987.75	921.5
ENSSSCG00000004799	0.0978398	4.85217	0.119669	0.729394	0.999679	ZNF770	zinc finger protein 770	protein_coding	1	136122720	136129840	552.25	543.5
[truncated: 11,499 more rows]
